# Supplementary material for: Transcriptomic-Guided Phosphonate Utilization Analysis Unveils Evidence of Clathrin-Mediated Endocytosis and Phospholipid Synthesis in the Model Diatom, Phaeodactylum tricornutum
Source: mSystems. 2022 Nov 1;7(6):e00563-22. doi: 10.1128/msystems.00563-22 (PMC9765203; doi:10.1128/msystems.00563-22)
Supplement: TABLE S4 [file msystems.00563-22-s0008.xlsx]

## Sheet: Table S4a
Table S4a Sequence ID of species selected in phylogenetic tree (* The sequence we submitted to NCBI).
Species	Sequence ID
	CLTC	AP-2	PCYT2	EPT1
Phaeodactylum tricornutum	PRJNA764555*	PRJNA764555*	PRJNA764555*	PRJNA764555*
Phaeodactylum tricornutum CCAP 1055/1	P_002182318.1	XP_002177952.1	XP_002184106.1	XP_002178244.1
Fistulifera solaris	GAX13141.1	GAX10416.1	GAX09405.1	GAX13136.1
Nitzschia inconspicua	KAG7364340.1	KAG7361267.1	KAG7370431.1	KAG7360555.1
Fragilariopsis cylindrus CCMP1102	OEU13516.1	OEU09432.1	OEU20556.1	OEU21518.1
Chaetoceros tenuissimus	GFH61363.1	GFH52338.1	GFH46159.1	GFH58927.1
Thalassiosira oceanica	EJK48594.1	EJK48489.1		EJK56977.1
Thalassiosira pseudonana CCMP1335	XP_002292930.1	XP_002288778.1	XP_002294596.1	XP_002296052.1
Pseudo-nitzschia multistriata			VEU34875.1	VEU44545.1
Phytophthora cinnamomi			KAG6610967.1
Phytophthora idaei	KAG3116639.1
Phytophthora cactorum	KAG2778831.1	KAG2780576.1		KAF1786594.1
Pythium oligandrum	TMW57146.1
Nannochloropsis salina CCMP1776	TFJ88154.1		TFJ87334.1
Nannochloropsis gaditana	EWM29146.1	EWM25769.1	EWM28205.1
Nannochloropsis oceanica			BBD19664.1
Aureococcus anophagefferens	XP_009033731.1		KAH8056429.1
Ectocarpus siliculosus	CBJ32019.1	CBN77778.1	CBJ49051.1
Ectocarpus sp. CCAP 1310/34	CAB1109928.1	CAB1098991.1		CAB1112325.1
Tribonema minus	KAG5180019.1	KAG5185944.1	KAG5184915.1	KAG5178568.1
Emiliania huxleyi CCMP1516		XP_005762576.1
Blastocystis sp. subtype 4		XP_014527968.1
Perkinsus marinus ATCC 50983			XP_002781705.1
Perkinsus chesapeaki			KAF4677326.1
Perkinsus olseni				KAF4655448.1
Coccomyxa sp. Obi				BDA43390.1
Coccomyxa subellipsoidea C-169				XP_005646944.1
Dunaliella salina				KAF5843458.1

## Sheet: Table S4b
Table S4b Data retrieved from Ocean Gene Atlas used in FIG 4a.
station	latitude	longitude	Temperature (°C)	phosphate concentration (μM)	Gene abundance of gene AP-2 (SRF)	Gene abundance of gene AP-2 (DCM)	Gene abundance of gene CLTC (SRF)	Gene abundance of gene CLTC (DCM)	Gene abundance of gene PCYT2 (SRF)	Gene abundance of gene PCYT 2 (DCM)	Gene abundance of gene EPT1 (SRF)	Gene abundance of gene EPT1 (DCM)
TARA_025	39.3888	19.3905	18.3192	0.00525	1.99e-06	5.1106e-06	4.05784e-06	9.47515e-06	1.646e-06	1.89269e-06	2.6958e-07	1.00845e-07
TARA_022	39.8386	17.4155	17.2988	0.0133	2.66e-06		5.68608e-06		8.68823e-07	2.54957e-06	1.77336e-08	8.72854e-08
TARA_023	42.1916	17.7175	17.2117	0.012	1.66e-06	5.6479e-06	2.42633e-06	9.4569e-06	9.15459e-07	2.01936e-06	1.14829e-07	2.06542e-07
TARA_018	35.759	14.2574	21.4867	0.0256	1.44e-06	1.2735e-06	2.83326e-06	3.62232e-06	5.79998e-07	8.49647e-07	7.18199e-08
TARA_020	34.4064	15.043	21.4415		1.13e-06	1.00563e-05	2.10961e-06	2.84133e-05	2.55251e-07
TARA_030	33.9179	32.898	20.4425	0.00025	3.85e-07	9.06e-08	1.32338e-06	7.59345e-07	3.55944e-07	7.47e-08		2.95973e-08
TARA_007	37.051	1.9378	23.8141	0.0475	1.22e-06	2.9397e-06	6.92049e-06	5.04618e-06	1.13994e-06	8.58159e-07	1.16594e-07	7.22132e-08
TARA_026	38.4761	20.1705	19.1055	0.0095	6.75e-07		1.06872e-06		3.59603e-07
TARA_039	18.5918	66.622	27.1608	0.2335	9.27e-07	2.3229e-06	6.29209e-06	4.68608e-06	4.23474e-07	2.22814e-06	7.31066e-08	1.7449e-07
TARA_038	19.0393	64.4913	26.3136	0.337	1.85e-06	3.7469e-06	3.27452e-06	8.57888e-06	2.87069e-06	1.07465e-06	3.3264e-07	2.85288e-07
TARA_041	14.6059	69.9776	29.1515	0.1565	1.9e-06	3.7562e-06	3.59912e-06	1.20654e-05	9.16829e-07	2.4956e-06	3.26251e-07	4.56223e-07
TARA_048	-9.3921	66.4228	29.8181	0.0825	5.81e-07		7.04984e-07		2.40447e-07
TARA_051	-21.4593	54.3041	27.4884	0.07325	1.54e-06	1.1464e-06	4.51697e-06	2.3401e-06	9.99522e-07	5.89489e-07	4.46308e-08
TARA_046	-0.6625	73.161	30.1247	0.102	2.33e-06		5.89567e-06		4.75523e-07		1.5047e-07
TARA_047	-2.0409	72.1645	30.1599	0.093	2.11e-06	3.212e-07	1.69676e-06	2.6968e-07	4.6399e-07	9.97521e-08	3.23729e-08
TARA_036	20.8183	63.5047	25.6814	0.3575	1.08e-06	2.3667e-06	2.48779e-06	6.35069e-06	3.50037e-07	7.21472e-07	1.67274e-07	4.93869e-08
TARA_064	-29.5019	37.9889	22.2414	0.084	2.84e-06	1.56298e-05	9.79401e-06	3.7576e-05	1.34458e-06	5.68086e-06	2.72937e-07	6.66213e-06
TARA_052	-16.9672	53.9337	27.9565	0.119	6.48e-06	2.3201e-06	1.85814e-05	6.45164e-06	3.98765e-06	1.34145e-06	1.09954e-06	4.26249e-07
TARA_078	-30.1367	-43.2899	20.0778	0	2.96e-06	9.238e-07	4.09593e-06	2.94425e-06	8.61805e-07	1.45165e-07	6.06709e-08
TARA_070	-20.3943	-3.2085	19.77	0.309	6.44e-06		1.79266e-05		2.5191e-06		8.93962e-07
TARA_068	-31.0536	4.6742	16.8637	0.1455	9.25e-06	1.39059e-05	1.47276e-05	2.14728e-05	2.65948e-06	2.82658e-06	1.53389e-06	1.54506e-06
TARA_067	-32.2401	17.7103	13.0432		5.06e-05		0.000107776		2.767e-05		4.70247e-06
TARA_066	-34.9363	17.9366	15.0134	0.343	2.14e-05	6.0902e-06	3.63545e-05	1.04573e-05	5.49771e-06	8.15746e-07	2.39507e-06	3.08773e-07
TARA_072	-8.7277	-17.9235	25.0644	0.104	1.16e-06	2.4703e-06	3.5409e-06	6.28104e-06	1.20065e-06	1.68493e-06	4.21053e-08	5.43375e-07
TARA_076	-20.9354	-35.1803	23.3748	0.055883	6.51e-07		1.39208e-06	2.94274e-06	1.37508e-07	6.72756e-07	1.8359e-07	1.15741e-07
TARA_064	-29.4991	37.9938	22.2414	0.084	6.77e-06		1.33411e-05	2.3807e-07	3.44222e-06	3.1669e-08	4.95076e-07
TARA_065	-35.1728	26.2868	21.7636		1.39e-05	2.9486e-06	4.27116e-05	9.97643e-06	3.70954e-06	3.51621e-07	1.2762e-06	4.17123e-08
TARA_084	-60.2287	-60.6476	1.9034	1.723	0.0002992		0.000313629		6.38413e-05		2.90456e-05
TARA_085	-62.14	-49.3273	0.73159	2.1055	0.000126764	4.92708e-05	0.000185666	9.17921e-05	5.9689e-05	2.99178e-05	2.59408e-05	1.10545e-05
TARA_093	-34.0374	-73.09	18.123	0.52125	1.77e-06	1.1512e-06	3.46167e-06	5.40537e-06	7.30629e-07	4.75044e-07	1.31776e-07	5.05135e-08
TARA_092	-33.6895	-71.998	15.9123	0.795	2.42e-05		5.15555e-05		1.8385e-05		5.4943e-06
TARA_083	-54.3739	-65.1342	7.12605	1.176	1.71e-05		2.81553e-05		5.09436e-06		1.01751e-06
TARA_082	-47.1863	-58.2902	7.57942	1.302	2.89e-05	2.30814e-05	6.79927e-05	5.30787e-05	1.09061e-05	9.51963e-06	2.6935e-06	2.48592e-06
TARA_081	-44.6241	-52.1505	13.6805	0.429	5.7e-06	9.0474e-06	1.11705e-05	1.33076e-05	1.28593e-06	4.6777e-06	4.15639e-07	1.32706e-06
TARA_080	-40.6487	-52.1511	19.9346	0	5.27e-06	3.3109e-06	1.5775e-05	1.73513e-05	6.37283e-06	2.47441e-06	7.40585e-07	2.11701e-07
TARA_078	-30.1872	-43.2834	20.0778	0	8.73e-07	1.741e-07	1.48207e-06	5.14109e-07	1.37092e-06	1.59331e-07	4.77422e-08
TARA_098	-25.8051	-111.72	25.181	0.1815	6.93e-07	1.0477e-06	9.15268e-07	1.78814e-06	3.13431e-07	4.4101e-07	5.00872e-08	9.73967e-08
TARA_100	-13.0023	-95.9759	25.3495	0.67725	8.05e-06	1.26353e-05	1.67012e-05	3.63651e-05	2.6773e-06	4.39815e-06	1.61178e-06	2.18301e-06
TARA_102	-5.2529	-85.1545	24.9589	1.02575	2.64e-05	2.48345e-05	4.84057e-05	3.25201e-05	8.11565e-06	9.14824e-06	3.45767e-06	3.46479e-06
TARA_109	1.9928	-84.5766	27.4975	0.2865	5.68e-06	5.5736e-06	1.62577e-05	1.27157e-05	2.06249e-06	2.50269e-06	6.35134e-07	4.68195e-07
TARA_110	-2.0133	-84.589	23.8882	0.77275	1.17e-05	5.1136e-06	3.07057e-05	1.07931e-05	4.43072e-06	7.52426e-07	2.27719e-06	4.04398e-07
TARA_111	-16.9601	-100.633	22.7818	0.5	3.83e-06	5.9344e-06	1.48923e-05	1.60233e-05	1.08407e-06	1.70833e-06	4.8368e-07	8.00563e-07
TARA_122	-8.9971	-139.196	26.6047	0.56795	1.36e-05	6.0956e-06	3.49242e-05		5.30685e-06		2.81033e-06
TARA_123	-8.9068	-140.283	26.5867	0.53495	3.55e-05		5.81034e-05		7.73918e-06		2.7917e-06
TARA_125	-8.9111	-142.557	26.806	0.55725	9.04e-06		1.48525e-05		2.82479e-06		1.55711e-06
TARA_124	-9.1504	-140.522	26.5724	0.63025	7.12e-06		1.32449e-05		1.29359e-06		7.33016e-07
TARA_147	33.061	-66.5435	20.1507	0.001	5.17e-06		1.03626e-05		2.05578e-06		5.78039e-07
TARA_148	31.6948	-64.2489	20.4812	0.0015	4.16e-06		1.20617e-05		1.83763e-06		2.93475e-07
TARA_149	34.0533	-49.8355	18.8255		7.71e-06		2.44633e-05		2.02814e-06		7.55571e-07
TARA_135	32.9986	-121.77	17.3373	0.288583	5.67e-06	1.08036e-05	1.27329e-05	1.92726e-05	2.20562e-06	3.03332e-06	3.83645e-07	1.05736e-06
TARA_128	0.0003	-153.676	26.2184	0.53975	1.79e-05	1.90449e-05	3.83142e-05	5.21123e-05	6.21146e-06	6.82371e-06	2.9703e-06	3.02218e-06
TARA_131	22.7598	-157.957	26.2753	0.0457	2.34e-06	2.121e-06	4.35807e-06	8.50674e-06	6.77957e-07	9.28982e-07	1.41792e-08	1.16623e-07
TARA_132	31.5024	-159.039	25.1646	0.0062	1.64e-06	5.5183e-06	4.59906e-06	1.35505e-05	1.54414e-06	2.18858e-06	4.28495e-07	3.1986e-07
TARA_150	35.9346	-37.3032	17.6271	0.0055	2.34e-06	4.119e-07	5.74333e-06	9.0491e-06	1.45181e-06	3.14475e-06	4.28495e-07	6.01092e-07
TARA_151	36.1715	-29.023	17.303	0.0125	2.46e-06	1.8064e-06	4.30483e-06	3.95435e-06	1.02482e-06	7.7896e-07	1.70004e-07	4.97571e-08
TARA_152	43.6858	-16.8474	14.3168	0.1595	2.25e-05		3.68118e-05		6.288e-06		1.2685e-06
TARA_137	14.2035	-116.626	26.4786	0.456	2.46e-06	4.85e-06	1.08236e-05	1.06841e-05	1.13494e-06	2.22156e-06	5.27832e-07	1.80195e-07
TARA_136	17.0854	-118.891	24.6123	0.3115	3.96e-06		9.4165e-06		1.42734e-06		6.24705e-07
TARA_138	6.3306	-102.953	26.6055	0.1575	2.57e-06	2.6416e-06	6.97679e-06	6.37414e-06	5.92903e-07	7.14209e-07	7.01044e-08	2.72992e-07
TARA_139	6.4946	-95.0463	26.3966	0.55525	5.99e-06		1.27208e-05		1.38783e-06		4.6947e-07
TARA_142	25.5264	-88.394	24.9846	0.003	1.87e-06	8.7291e-06	4.60562e-06	2.5187e-05	1.47087e-06	3.89021e-06	1.58528e-07	5.26964e-07
TARA_143	29.7186	-79.6636	24.8122	0.0065	2.41e-06	2.4336e-06	1.07109e-05	5.50252e-06	1.3319e-06	1.01952e-06	6.87334e-08	2.78578e-07
TARA_144	36.3698	-72.9669	22.9393	0	3.46e-06		9.81527e-06		1.2255e-06		3.73163e-08
TARA_145	39.2305	-70.0377	13.9937	0.33275	2.16e-05		3.13679e-05		1.04141e-05		3.27599e-06
TARA_146	34.7631	-71.2422	19.3731		9.66e-06		2.17049e-05		3.05115e-06		7.99667e-07
TARA_026	38.4735	20.1718	19.1055	0.0095	3.4e-08		1.25444e-07				2.15644e-07
TARA_004	36.5533	-6.5669	20.2381		2.88e-06	5.7629e-06	5.3263e-06	1.06283e-05	7.06537e-07	1.32786e-06	2.15644e-07	4.61617e-07
TARA_009	39.1633	5.916	24.4828		2.67e-06	7.0621e-06	1.20543e-06	1.29161e-05	1.68099e-07	9.78605e-07	3.7455e-07	2.02042e-07

## Sheet: Table S4c
Table S4c Gene annotation and abundance retrieved from Southern Ocean diatom assemblage.
CLTC
		taxonomic assignment			annotation																			taxon-normalized ORF abundance
orf_id	cluster_id	domain	best_tax_string	taxonomic_group	kegg_hit	kegg_desc	kegg_pathway	KO	KO_desc	KO_pathway	EC	uniprot	KOG_id	KOG_desc	KOG_class	KOG_group	PFams	PFams_desc	TIGRFams	TIGRFams_desc	best_hit	best_hit_annotation	grpnorm_compartment	ice-edge	T0_A	T0_B	T0_C
contig_1005357_1048_2082_+	clust_728	Eukaryota	Eukaryota;Stramenopiles;Stramenopiles_X;Bacillariophyta;Bacillariophyta_X;Polar-centric-Mediophyceae;Chaetoceros;Chaetoceros dichaeta, Strain CCMP1751	Diatom	pti:PHATRDRAFT_54801	CHC; hypothetical protein; K04646 clathrin heavy chain	pti04144	K04646	clathrin heavy chain	Lysosome || Endocytosis || Synaptic vesicle cycle || Endocrine and other factor-regulated calcium reabsorption || Huntington's disease || Bacterial invasion of epithelial cells		B7G4Y3	KOG0985	Vesicle coat protein clathrin, heavy chain	Intracellular trafficking, secretion, and vesicular transport	CELLULAR PROCESSES AND SIGNALING	PF00637||_GAP_	Region in Clathrin and VPS||_GAP_			CAMPEP_0198249414-CAMNT_0043934045	PF00637.15: Region in Clathrin and VPS PF13838.1: Clathrin-H-link	nuclear	0.000757	0	0.001627	0.000767
contig_1005357_1_1021_+	clust_728	Eukaryota	Eukaryota;Stramenopiles;Stramenopiles_X;Bacillariophyta;Bacillariophyta_X;Polar-centric-Mediophyceae;Chaetoceros;Chaetoceros affinis CCMP159	Diatom	tps:THAPSDRAFT_269540	CHC; clathrin heavy chain; K04646 clathrin heavy chain	tps04144	K04646	clathrin heavy chain	Lysosome || Endocytosis || Synaptic vesicle cycle || Endocrine and other factor-regulated calcium reabsorption || Huntington's disease || Bacterial invasion of epithelial cells		B8C8U9	KOG0985	Vesicle coat protein clathrin, heavy chain	Intracellular trafficking, secretion, and vesicular transport	CELLULAR PROCESSES AND SIGNALING	PF13838||_GAP_||PF00637	PF13838||_GAP_||Region in Clathrin and VPS			CAMPEP_0198249414-CAMNT_0043934045	PF00637.15: Region in Clathrin and VPS PF13838.1: Clathrin-H-link	nuclear	0.001262	0	0.00122	0
contig_1005357_2190_3089_+	clust_728	Eukaryota	Eukaryota;Stramenopiles;Stramenopiles_X;Bacillariophyta;Bacillariophyta_X;Polar-centric-Mediophyceae;Chaetoceros;Chaetoceros dichaeta, Strain CCMP1751	Diatom	tps:THAPSDRAFT_269540	CHC; clathrin heavy chain; K04646 clathrin heavy chain	tps04144	K04646	clathrin heavy chain	Lysosome || Endocytosis || Synaptic vesicle cycle || Endocrine and other factor-regulated calcium reabsorption || Huntington's disease || Bacterial invasion of epithelial cells		B8C8U9	KOG0985	Vesicle coat protein clathrin, heavy chain	Intracellular trafficking, secretion, and vesicular transport	CELLULAR PROCESSES AND SIGNALING	_GAP_||PF00637||_GAP_	_GAP_||Region in Clathrin and VPS||_GAP_			CAMPEP_0198249414-CAMNT_0043934045	PF00637.15: Region in Clathrin and VPS PF13838.1: Clathrin-H-link	nuclear	0.004794	0	0	0.000192
contig_1007022_1_1547_-	clust_190	Eukaryota	Eukaryota;Opisthokonta;Metazoa;Craniata;Craniata_X;Teleostei;Takifugu;Takifugu rubripes	Opisthokonta	tad:TRIADDRAFT_51044	hypothetical protein ; K04646 clathrin heavy chain	tad04144||tad04142	K04646	clathrin heavy chain	Lysosome || Endocytosis || Synaptic vesicle cycle || Endocrine and other factor-regulated calcium reabsorption || Huntington's disease || Bacterial invasion of epithelial cells		B3SAN9	KOG0985	Vesicle coat protein clathrin, heavy chain	Intracellular trafficking, secretion, and vesicular transport	CELLULAR PROCESSES AND SIGNALING	PF00637	Region in Clathrin and VPS			TriadP51044-scaffold_23TRIAD1	Putative uncharacterized protein [Source:UniProtKB/TrEMBL;Acc:B3SAN9]	nuclear	0	0	0.005043	0
contig_1007056_1000_2046_+	clust_728	Eukaryota	Eukaryota;Stramenopiles;Stramenopiles_X;Bacillariophyta;Bacillariophyta_X;Radial-centric-basal-Coscinodiscophyceae;Coscinodiscus;Coscinodiscus wailesii, Strain CCMP2513	Diatom	tps:THAPSDRAFT_269540	CHC; clathrin heavy chain; K04646 clathrin heavy chain	tps04144	K04646	clathrin heavy chain	Lysosome || Endocytosis || Synaptic vesicle cycle || Endocrine and other factor-regulated calcium reabsorption || Huntington's disease || Bacterial invasion of epithelial cells		B8C8U9	KOG0985	Vesicle coat protein clathrin, heavy chain	Intracellular trafficking, secretion, and vesicular transport	CELLULAR PROCESSES AND SIGNALING	_GAP_||PF00637||_GAP_	_GAP_||Region in Clathrin and VPS||_GAP_			CAMPEP_0172499540-CAMNT_0013273325	PF00637.15: Region in Clathrin and VPS PF13838.1: Clathrin-H-link	nuclear	0	0	0	0.000383
contig_1007056_1_813_-	clust_728	Eukaryota	Eukaryota;Stramenopiles;Stramenopiles_X;Bacillariophyta;Bacillariophyta_X;Radial-centric-basal-Coscinodiscophyceae;Coscinodiscus;Coscinodiscus wailesii, Strain CCMP2513	Diatom	tps:THAPSDRAFT_269540	CHC; clathrin heavy chain; K04646 clathrin heavy chain	tps04144	K04646	clathrin heavy chain	Lysosome || Endocytosis || Synaptic vesicle cycle || Endocrine and other factor-regulated calcium reabsorption || Huntington's disease || Bacterial invasion of epithelial cells		B8C8U9	KOG0985	Vesicle coat protein clathrin, heavy chain	Intracellular trafficking, secretion, and vesicular transport	CELLULAR PROCESSES AND SIGNALING	_GAP_||PF00637||_GAP_	_GAP_||Region in Clathrin and VPS||_GAP_			CAMPEP_0172499540-CAMNT_0013273325	PF00637.15: Region in Clathrin and VPS PF13838.1: Clathrin-H-link	nuclear	0.000505	0	0	0
contig_1008002_1890_2958_-	clust_728	Eukaryota	Eukaryota;Stramenopiles;Stramenopiles_X;Bacillariophyta;Bacillariophyta_X;Polar-centric-Mediophyceae;Ditylum;Ditylum brightwellii Pop1 (SS4)	Diatom	tps:THAPSDRAFT_269540	CHC; clathrin heavy chain; K04646 clathrin heavy chain	tps04144	K04646	clathrin heavy chain	Lysosome || Endocytosis || Synaptic vesicle cycle || Endocrine and other factor-regulated calcium reabsorption || Huntington's disease || Bacterial invasion of epithelial cells		B8C8U9	KOG0985	Vesicle coat protein clathrin, heavy chain	Intracellular trafficking, secretion, and vesicular transport	CELLULAR PROCESSES AND SIGNALING	PF13838||_GAP_||PF00637||_GAP_	PF13838||_GAP_||Region in Clathrin and VPS||_GAP_			CAMPEP_0198249414-CAMNT_0043934045	PF00637.15: Region in Clathrin and VPS PF13838.1: Clathrin-H-link	nuclear	0.001009	0.001753	0	0
contig_1008002_1_976_-	clust_728	Eukaryota	Eukaryota;Stramenopiles;Stramenopiles_X;Bacillariophyta;Bacillariophyta_X;Polar-centric-Mediophyceae;Chaetoceros;Chaetoceros dichaeta, Strain CCMP1751	Diatom	pti:PHATRDRAFT_54801	CHC; hypothetical protein; K04646 clathrin heavy chain	pti04144	K04646	clathrin heavy chain	Lysosome || Endocytosis || Synaptic vesicle cycle || Endocrine and other factor-regulated calcium reabsorption || Huntington's disease || Bacterial invasion of epithelial cells		B7G4Y3	KOG0985	Vesicle coat protein clathrin, heavy chain	Intracellular trafficking, secretion, and vesicular transport	CELLULAR PROCESSES AND SIGNALING	PF00637||_GAP_	Region in Clathrin and VPS||_GAP_			CAMPEP_0198249414-CAMNT_0043934045	PF00637.15: Region in Clathrin and VPS PF13838.1: Clathrin-H-link	nuclear	0.001009	0.002072	0	0.000383
contig_1008002_985_1779_-	clust_728	Eukaryota	Eukaryota;Stramenopiles;Stramenopiles_X;Bacillariophyta;Bacillariophyta_X;Polar-centric-Mediophyceae;Chaetoceros;Chaetoceros dichaeta, Strain CCMP1751	Diatom	pti:PHATRDRAFT_54801	CHC; hypothetical protein; K04646 clathrin heavy chain	pti04144	K04646	clathrin heavy chain	Lysosome || Endocytosis || Synaptic vesicle cycle || Endocrine and other factor-regulated calcium reabsorption || Huntington's disease || Bacterial invasion of epithelial cells		B7G4Y3	KOG0985	Vesicle coat protein clathrin, heavy chain	Intracellular trafficking, secretion, and vesicular transport	CELLULAR PROCESSES AND SIGNALING	_GAP_||PF00637	_GAP_||Region in Clathrin and VPS			CAMPEP_0198249414-CAMNT_0043934045	PF00637.15: Region in Clathrin and VPS PF13838.1: Clathrin-H-link	nuclear	0.000757	0.00271	0	0.001533
contig_1008067_506_811_-	clust_728	Eukaryota	Eukaryota;Stramenopiles;Stramenopiles_X;Bacillariophyta;Bacillariophyta_X;Raphid-pennate;Fragilariopsis;Fragilariopsis kerguelensis L26_C5	Fragilariopsis	tps:THAPSDRAFT_269540	CHC; clathrin heavy chain; K04646 clathrin heavy chain	tps04144	K04646	clathrin heavy chain	Lysosome || Endocytosis || Synaptic vesicle cycle || Endocrine and other factor-regulated calcium reabsorption || Huntington's disease || Bacterial invasion of epithelial cells		B8C8U9									CAMPEP_0188106184-CAMNT_0031397321	PF00637.15: Region in Clathrin and VPS PF13838.1: Clathrin-H-link	nuclear	0	0.003169	0	0
contig_1008067_841_1709_-	clust_728	Eukaryota	Eukaryota;Stramenopiles;Stramenopiles_X;Bacillariophyta;Bacillariophyta_X;Raphid-pennate;Fragilariopsis;Fragilariopsis cylindrus	Fragilariopsis	tps:THAPSDRAFT_269540	CHC; clathrin heavy chain; K04646 clathrin heavy chain	tps04144	K04646	clathrin heavy chain	Lysosome || Endocytosis || Synaptic vesicle cycle || Endocrine and other factor-regulated calcium reabsorption || Huntington's disease || Bacterial invasion of epithelial cells		B8C8U9	KOG0985	Vesicle coat protein clathrin, heavy chain	Intracellular trafficking, secretion, and vesicular transport	CELLULAR PROCESSES AND SIGNALING	PF00637||_GAP_	Region in Clathrin and VPS||_GAP_			CAMPEP_0199375482-CAMNT_0045146709	PF00637.15: Region in Clathrin and VPS PF13838.1: Clathrin-H-link	nuclear	0.002019	0.001056	0.00093	0.001091
contig_1015085_1_666_+	clust_728	Eukaryota	Eukaryota;Stramenopiles;Stramenopiles_X;Bacillariophyta;Bacillariophyta_X;Polar-centric-Mediophyceae;Chaetoceros;Chaetoceros dichaeta, Strain CCMP1751	Diatom	pti:PHATRDRAFT_54801	CHC; hypothetical protein; K04646 clathrin heavy chain	pti04144	K04646	clathrin heavy chain	Lysosome || Endocytosis || Synaptic vesicle cycle || Endocrine and other factor-regulated calcium reabsorption || Huntington's disease || Bacterial invasion of epithelial cells		B7G4Y3	KOG0985	Vesicle coat protein clathrin, heavy chain	Intracellular trafficking, secretion, and vesicular transport	CELLULAR PROCESSES AND SIGNALING	PF00637||_GAP_	Region in Clathrin and VPS||_GAP_			CAMPEP_0198249414-CAMNT_0043934045	PF00637.15: Region in Clathrin and VPS PF13838.1: Clathrin-H-link	nuclear	0.000757	0	0.000813	0
contig_1024495_1_635_-	clust_728	Eukaryota	Eukaryota;Stramenopiles;Stramenopiles_X;Bacillariophyta;Bacillariophyta_X;Polar-centric-Mediophyceae;Skeletonema;Skeletonema costatum	Diatom	tps:THAPSDRAFT_269540	CHC; clathrin heavy chain; K04646 clathrin heavy chain	tps04144	K04646	clathrin heavy chain	Lysosome || Endocytosis || Synaptic vesicle cycle || Endocrine and other factor-regulated calcium reabsorption || Huntington's disease || Bacterial invasion of epithelial cells		B8C8U9	KOG0985	Vesicle coat protein clathrin, heavy chain	Intracellular trafficking, secretion, and vesicular transport	CELLULAR PROCESSES AND SIGNALING	PF00637	Region in Clathrin and VPS			CAMPEP_0200102252-CAMNT_0046038133	PF00637.15: Region in Clathrin and VPS PF13838.1: Clathrin-H-link	nuclear	0.001514	0	0	0
contig_1036891_1794_2957_-	clust_728	Eukaryota	Eukaryota;Stramenopiles;Stramenopiles_X;Bacillariophyta;Bacillariophyta_X;Raphid-pennate;Fragilariopsis;Fragilariopsis cylindrus	Fragilariopsis	pti:PHATRDRAFT_54801	CHC; hypothetical protein; K04646 clathrin heavy chain	pti04144	K04646	clathrin heavy chain	Lysosome || Endocytosis || Synaptic vesicle cycle || Endocrine and other factor-regulated calcium reabsorption || Huntington's disease || Bacterial invasion of epithelial cells		B7G4Y3	KOG0985	Vesicle coat protein clathrin, heavy chain	Intracellular trafficking, secretion, and vesicular transport	CELLULAR PROCESSES AND SIGNALING	PF00637||_GAP_	Region in Clathrin and VPS||_GAP_			estExt_fgenesh2_pg.C_90322-Fracy_scaffold_9		nuclear	0.00101	0.002816	0	0.002728
contig_1036891_1_751_-	clust_728	Eukaryota	Eukaryota;Stramenopiles;Stramenopiles_X;Bacillariophyta;Bacillariophyta_X;Raphid-pennate;Fragilariopsis;Fragilariopsis cylindrus	Fragilariopsis	tps:THAPSDRAFT_269540	CHC; clathrin heavy chain; K04646 clathrin heavy chain	tps04144	K04646	clathrin heavy chain	Lysosome || Endocytosis || Synaptic vesicle cycle || Endocrine and other factor-regulated calcium reabsorption || Huntington's disease || Bacterial invasion of epithelial cells		B8C8U9	KOG0985	Vesicle coat protein clathrin, heavy chain	Intracellular trafficking, secretion, and vesicular transport	CELLULAR PROCESSES AND SIGNALING	_GAP_||PF00637||_GAP_	_GAP_||Region in Clathrin and VPS||_GAP_			estExt_fgenesh2_pm.C_630022-Fracy_scaffold_63		nuclear	0.004038	0.013378	0	0.003274
contig_1036891_2978_3967_-	clust_728	Eukaryota	Eukaryota;Stramenopiles;Stramenopiles_X;Bacillariophyta;Bacillariophyta_X;Raphid-pennate;Fragilariopsis;Fragilariopsis cylindrus	Fragilariopsis	tps:THAPSDRAFT_269540	CHC; clathrin heavy chain; K04646 clathrin heavy chain	tps04144	K04646	clathrin heavy chain	Lysosome || Endocytosis || Synaptic vesicle cycle || Endocrine and other factor-regulated calcium reabsorption || Huntington's disease || Bacterial invasion of epithelial cells		B8C8U9	KOG0985	Vesicle coat protein clathrin, heavy chain	Intracellular trafficking, secretion, and vesicular transport	CELLULAR PROCESSES AND SIGNALING	PF13838||_GAP_||PF00637	PF13838||_GAP_||Region in Clathrin and VPS			estExt_fgenesh2_pm.C_630022-Fracy_scaffold_63		nuclear	0.008582	0.012322	0.002791	0.001091
contig_1036891_3973_4521_-	clust_728	Eukaryota	Eukaryota;Stramenopiles;Stramenopiles_X;Bacillariophyta;Bacillariophyta_X;Raphid-pennate;Fragilariopsis;Fragilariopsis cylindrus	Fragilariopsis	tps:THAPSDRAFT_269540	CHC; clathrin heavy chain; K04646 clathrin heavy chain	tps04144	K04646	clathrin heavy chain	Lysosome || Endocytosis || Synaptic vesicle cycle || Endocrine and other factor-regulated calcium reabsorption || Huntington's disease || Bacterial invasion of epithelial cells		B8C8U9	KOG0985	Vesicle coat protein clathrin, heavy chain	Intracellular trafficking, secretion, and vesicular transport	CELLULAR PROCESSES AND SIGNALING					estExt_fgenesh2_pg.C_90322-Fracy_scaffold_9		nuclear	0.001514	0	0.004652	0.000546
contig_1036891_787_1656_-	clust_728	Eukaryota	Eukaryota;Stramenopiles;Stramenopiles_X;Bacillariophyta;Bacillariophyta_X;Raphid-pennate;Fragilariopsis;Fragilariopsis cylindrus	Fragilariopsis	pti:PHATRDRAFT_54801	CHC; hypothetical protein; K04646 clathrin heavy chain	pti04144	K04646	clathrin heavy chain	Lysosome || Endocytosis || Synaptic vesicle cycle || Endocrine and other factor-regulated calcium reabsorption || Huntington's disease || Bacterial invasion of epithelial cells		B7G4Y3	KOG0985	Vesicle coat protein clathrin, heavy chain	Intracellular trafficking, secretion, and vesicular transport	CELLULAR PROCESSES AND SIGNALING	_GAP_||PF00637||_GAP_	_GAP_||Region in Clathrin and VPS||_GAP_			estExt_fgenesh2_pg.C_90322-Fracy_scaffold_9		nuclear	0.003534	0.021476	0	0
contig_1072459_81_399_+	clust_728	Eukaryota	Eukaryota;Stramenopiles;Stramenopiles_X;Chrysophyceae-Synurophyceae;Chrysophyceae-Synurophyceae_X;Clade-F;Paraphysomonas;Paraphysomonas imperforata PA2	Other Stramenopiles	nve:NEMVE_v1g163153	hypothetical protein ; K04646 clathrin heavy chain	nve04142||nve04144	K04646	clathrin heavy chain	Lysosome || Endocytosis || Synaptic vesicle cycle || Endocrine and other factor-regulated calcium reabsorption || Huntington's disease || Bacterial invasion of epithelial cells		A7RVC0	KOG0985	Vesicle coat protein clathrin, heavy chain	Intracellular trafficking, secretion, and vesicular transport	CELLULAR PROCESSES AND SIGNALING					CAMPEP_0190465750-CAMNT_0034226535	PF00637.15: Region in Clathrin and VPS PF13838.1: Clathrin-H-link	nuclear	0.003008	0.016167	0	0
contig_1089277_1_461_+	clust_728	Eukaryota	Eukaryota;Alveolata;Dinophyta;Dinophyceae;Dinophyceae_X;Dinophyceae_XX;Alexandrium;Alexandrium temarense CCMP1771	Dinophyta	pti:PHATRDRAFT_54801	CHC; hypothetical protein; K04646 clathrin heavy chain	pti04144	K04646	clathrin heavy chain	Lysosome || Endocytosis || Synaptic vesicle cycle || Endocrine and other factor-regulated calcium reabsorption || Huntington's disease || Bacterial invasion of epithelial cells		B7G4Y3	KOG0985	Vesicle coat protein clathrin, heavy chain	Intracellular trafficking, secretion, and vesicular transport	CELLULAR PROCESSES AND SIGNALING					CAMPEP_0186389412-CAMNT_0029187225	PF00637.15: Region in Clathrin and VPS PF13838.1: Clathrin-H-link	nuclear	0.000124	0.000137	0	0.002566
contig_1141177_1020_2006_+	clust_728	Eukaryota	Eukaryota;Stramenopiles;Stramenopiles_X;Bacillariophyta;Bacillariophyta_X;Polar-centric-Mediophyceae;Chaetoceros;Chaetoceros , Strain UNC1202	Diatom	tps:THAPSDRAFT_269540	CHC; clathrin heavy chain; K04646 clathrin heavy chain	tps04144	K04646	clathrin heavy chain	Lysosome || Endocytosis || Synaptic vesicle cycle || Endocrine and other factor-regulated calcium reabsorption || Huntington's disease || Bacterial invasion of epithelial cells		B8C8U9	KOG0985	Vesicle coat protein clathrin, heavy chain	Intracellular trafficking, secretion, and vesicular transport	CELLULAR PROCESSES AND SIGNALING	_GAP_||PF09268||PF13838||_GAP_||PF00637	_GAP_||Clathrin, heavy-chain linker||PF13838||_GAP_||Region in Clathrin and VPS			CAMPEP_0198249414-CAMNT_0043934045	PF00637.15: Region in Clathrin and VPS PF13838.1: Clathrin-H-link	nuclear	0.003785	0.01068	0.0061	0.003067
contig_1141177_184_1011_+	clust_728	Eukaryota	Eukaryota;Stramenopiles;Stramenopiles_X;Bacillariophyta;Bacillariophyta_X;Radial-centric-basal-Coscinodiscophyceae;Dactyliosolen;Dactyliosolen fragilissimus	Diatom	tps:THAPSDRAFT_269540	CHC; clathrin heavy chain; K04646 clathrin heavy chain	tps04144	K04646	clathrin heavy chain	Lysosome || Endocytosis || Synaptic vesicle cycle || Endocrine and other factor-regulated calcium reabsorption || Huntington's disease || Bacterial invasion of epithelial cells		B8C8U9	KOG0985	Vesicle coat protein clathrin, heavy chain	Intracellular trafficking, secretion, and vesicular transport	CELLULAR PROCESSES AND SIGNALING	_GAP_||PF01394||_GAP_	_GAP_||Clathrin propeller repeat||_GAP_			CAMPEP_0184856570-CAMNT_0027351673	PF00637.15: Region in Clathrin and VPS PF13838.1: Clathrin-H-link	nuclear	0.001514	0.011796	0.001627	0.000767
contig_1141177_2054_3052_+	clust_728	Eukaryota	Eukaryota;Stramenopiles;Stramenopiles_X;Bacillariophyta;Bacillariophyta_X;Polar-centric-Mediophyceae;Thalassiosira;Thalassiosira antarctica, Strain CCMP982	Diatom	tps:THAPSDRAFT_269540	CHC; clathrin heavy chain; K04646 clathrin heavy chain	tps04144	K04646	clathrin heavy chain	Lysosome || Endocytosis || Synaptic vesicle cycle || Endocrine and other factor-regulated calcium reabsorption || Huntington's disease || Bacterial invasion of epithelial cells		B8C8U9	KOG0985	Vesicle coat protein clathrin, heavy chain	Intracellular trafficking, secretion, and vesicular transport	CELLULAR PROCESSES AND SIGNALING	_GAP_||PF00637	_GAP_||Region in Clathrin and VPS			CAMPEP_0197445526-CAMNT_0042976499	PF00637.15: Region in Clathrin and VPS PF13838.1: Clathrin-H-link	nuclear	0	0.005579	0.005286	0
contig_1141177_3070_4059_+	clust_728	Eukaryota	Eukaryota;Stramenopiles;Stramenopiles_X;Bacillariophyta;Bacillariophyta_X;Polar-centric-Mediophyceae;Chaetoceros;Chaetoceros , Strain UNC1202	Diatom	pti:PHATRDRAFT_54801	CHC; hypothetical protein; K04646 clathrin heavy chain	pti04144	K04646	clathrin heavy chain	Lysosome || Endocytosis || Synaptic vesicle cycle || Endocrine and other factor-regulated calcium reabsorption || Huntington's disease || Bacterial invasion of epithelial cells		B7G4Y3	KOG0985	Vesicle coat protein clathrin, heavy chain	Intracellular trafficking, secretion, and vesicular transport	CELLULAR PROCESSES AND SIGNALING	PF00637	Region in Clathrin and VPS			CAMPEP_0184856570-CAMNT_0027351673	PF00637.15: Region in Clathrin and VPS PF13838.1: Clathrin-H-link	nuclear	0.001009	0.008767	0.005693	0.000958
contig_1141177_4113_5012_+	clust_728	Eukaryota	Eukaryota;Stramenopiles;Stramenopiles_X;Bacillariophyta;Bacillariophyta_X;Polar-centric-Mediophyceae;Chaetoceros;Chaetoceros , Strain UNC1202	Diatom	tps:THAPSDRAFT_269540	CHC; clathrin heavy chain; K04646 clathrin heavy chain	tps04144	K04646	clathrin heavy chain	Lysosome || Endocytosis || Synaptic vesicle cycle || Endocrine and other factor-regulated calcium reabsorption || Huntington's disease || Bacterial invasion of epithelial cells		B8C8U9	KOG0985	Vesicle coat protein clathrin, heavy chain	Intracellular trafficking, secretion, and vesicular transport	CELLULAR PROCESSES AND SIGNALING	PF00637	Region in Clathrin and VPS			CAMPEP_0172269648-CAMNT_0012968635	PF00637.15: Region in Clathrin and VPS PF13838.1: Clathrin-H-link	nuclear	0.005046	0.01594	0.002033	0.003067
contig_1141177_5042_5284_+	clust_728	Eukaryota	Eukaryota;Stramenopiles;Stramenopiles_X;Bacillariophyta;Bacillariophyta_X;Polar-centric-Mediophyceae;Chaetoceros;Chaetoceros brevis, Strain CCMP164	Diatom	pti:PHATRDRAFT_54801	CHC; hypothetical protein; K04646 clathrin heavy chain	pti04144	K04646	clathrin heavy chain	Lysosome || Endocytosis || Synaptic vesicle cycle || Endocrine and other factor-regulated calcium reabsorption || Huntington's disease || Bacterial invasion of epithelial cells		B7G4Y3									CAMPEP_0116137786-CAMNT_0003632713	PF00637.15: Region in Clathrin and VPS PF13838.1: Clathrin-H-link	nuclear	0.003532	0.008129	0.009353	0.002875
contig_1144942_1996_2280_-	clust_728	Eukaryota	Eukaryota;Stramenopiles;Stramenopiles_X;Bacillariophyta;Bacillariophyta_X;Polar-centric-Mediophyceae;Ditylum;Ditylum brightwellii Pop1 (SS4)	Diatom	tps:THAPSDRAFT_269540	CHC; clathrin heavy chain; K04646 clathrin heavy chain	tps04144	K04646	clathrin heavy chain	Lysosome || Endocytosis || Synaptic vesicle cycle || Endocrine and other factor-regulated calcium reabsorption || Huntington's disease || Bacterial invasion of epithelial cells		B8C8U9	KOG0985	Vesicle coat protein clathrin, heavy chain	Intracellular trafficking, secretion, and vesicular transport	CELLULAR PROCESSES AND SIGNALING					CAMPEP_0172499540-CAMNT_0013273325	PF00637.15: Region in Clathrin and VPS PF13838.1: Clathrin-H-link	nuclear	0.000252	0	0	0
contig_1144942_1_920_-	clust_728	Eukaryota	Eukaryota;Stramenopiles;Stramenopiles_X;Bacillariophyta;Bacillariophyta_X;Polar-centric-Mediophyceae;Attheya;Attheya septentrionalis, Strain CCMP2084	Diatom	pti:PHATRDRAFT_54801	CHC; hypothetical protein; K04646 clathrin heavy chain	pti04144	K04646	clathrin heavy chain	Lysosome || Endocytosis || Synaptic vesicle cycle || Endocrine and other factor-regulated calcium reabsorption || Huntington's disease || Bacterial invasion of epithelial cells		B7G4Y3	KOG0985	Vesicle coat protein clathrin, heavy chain	Intracellular trafficking, secretion, and vesicular transport	CELLULAR PROCESSES AND SIGNALING	PF00637	Region in Clathrin and VPS			CAMPEP_0172499540-CAMNT_0013273325	PF00637.15: Region in Clathrin and VPS PF13838.1: Clathrin-H-link	nuclear	0.000252	0	0	0
contig_1144942_923_1987_-	clust_728	Eukaryota	Eukaryota;Stramenopiles;Stramenopiles_X;Bacillariophyta;Bacillariophyta_X;Polar-centric-Mediophyceae;Thalassiosira;Thalassiosira antarctica, Strain CCMP982	Diatom	tps:THAPSDRAFT_269540	CHC; clathrin heavy chain; K04646 clathrin heavy chain	tps04144	K04646	clathrin heavy chain	Lysosome || Endocytosis || Synaptic vesicle cycle || Endocrine and other factor-regulated calcium reabsorption || Huntington's disease || Bacterial invasion of epithelial cells		B8C8U9	KOG0985	Vesicle coat protein clathrin, heavy chain	Intracellular trafficking, secretion, and vesicular transport	CELLULAR PROCESSES AND SIGNALING	_GAP_||PF00637	_GAP_||Region in Clathrin and VPS			CAMPEP_0172499540-CAMNT_0013273325	PF00637.15: Region in Clathrin and VPS PF13838.1: Clathrin-H-link	nuclear	0.000757	0	0	0
contig_1147011_132_1010_+	clust_190	Eukaryota	Eukaryota;Archaeplastida;Chlorophyta;Chlorodendrophyceae;Chlorodendrales;Chlorodendrales_X;Tetraselmis;Tetraselmis chuii, Strain PLY429	Chlorophyta	ppp:PHYPADRAFT_147990	hypothetical protein; K04646 clathrin heavy chain	ppp04144	K04646	clathrin heavy chain	Lysosome || Endocytosis || Synaptic vesicle cycle || Endocrine and other factor-regulated calcium reabsorption || Huntington's disease || Bacterial invasion of epithelial cells		A9TN62	KOG0985	Vesicle coat protein clathrin, heavy chain	Intracellular trafficking, secretion, and vesicular transport	CELLULAR PROCESSES AND SIGNALING	PF00637	Region in Clathrin and VPS			CAMPEP_0196667222-CAMNT_0042004531	PF00637.15: Region in Clathrin and VPS	nuclear	0	0.034086	0.029718	0
contig_1147548_379_969_-	clust_728	Eukaryota	Eukaryota;Stramenopiles;Stramenopiles_X;Bacillariophyta;Bacillariophyta_X;Polar-centric-Mediophyceae;Chaetoceros;Chaetoceros affinis CCMP159	Diatom	tps:THAPSDRAFT_269540	CHC; clathrin heavy chain; K04646 clathrin heavy chain	tps04144	K04646	clathrin heavy chain	Lysosome || Endocytosis || Synaptic vesicle cycle || Endocrine and other factor-regulated calcium reabsorption || Huntington's disease || Bacterial invasion of epithelial cells		B8C8U9					_GAP_||PF00637	_GAP_||Region in Clathrin and VPS			CAMPEP_0197825532-CAMNT_0043425555	PF00637.15: Region in Clathrin and VPS PF13838.1: Clathrin-H-link	nuclear	0	0.000319	0	0
contig_1148233_1_962_-	clust_728	Eukaryota	Eukaryota;Alveolata;Dinophyta;Dinophyceae;Dinophyceae_X;Dinophyceae_XX;Alexandrium;Alexandrium temarense CCMP1771	Dinophyta	phu:Phum_PHUM105560	clathrin heavy chain, putative; K04646 clathrin heavy chain	phu04144||phu04142	K04646	clathrin heavy chain	Lysosome || Endocytosis || Synaptic vesicle cycle || Endocrine and other factor-regulated calcium reabsorption || Huntington's disease || Bacterial invasion of epithelial cells		E0VD43	KOG0985	Vesicle coat protein clathrin, heavy chain	Intracellular trafficking, secretion, and vesicular transport	CELLULAR PROCESSES AND SIGNALING	_GAP_||PF13838||_GAP_||PF00637	_GAP_||PF13838||_GAP_||Region in Clathrin and VPS			CAMPEP_0186389412-CAMNT_0029187225	PF00637.15: Region in Clathrin and VPS PF13838.1: Clathrin-H-link	nuclear	0.000248	0.000274	0	0
contig_1149565_1015_1739_+	clust_190	Eukaryota	Eukaryota;Alveolata;Dinophyta;Dinophyceae;Dinophyceae_X;Dinophyceae_XX;Alexandrium;Alexandrium temarense CCMP1771	Dinophyta	ppp:PHYPADRAFT_158810	hypothetical protein; K04646 clathrin heavy chain	ppp04144	K04646	clathrin heavy chain	Lysosome || Endocytosis || Synaptic vesicle cycle || Endocrine and other factor-regulated calcium reabsorption || Huntington's disease || Bacterial invasion of epithelial cells		A9RFW2	KOG0985	Vesicle coat protein clathrin, heavy chain	Intracellular trafficking, secretion, and vesicular transport	CELLULAR PROCESSES AND SIGNALING	PF00637||_GAP_	Region in Clathrin and VPS||_GAP_			CAMPEP_0186389412-CAMNT_0029187225	PF00637.15: Region in Clathrin and VPS PF13838.1: Clathrin-H-link	nuclear	0.000991	0	0	0
contig_1153083_1_926_-	clust_728	Eukaryota	Eukaryota;Stramenopiles;Stramenopiles_X;Bacillariophyta;Bacillariophyta_X;Polar-centric-Mediophyceae;Ditylum;Ditylum brightwellii Pop1 (SS4)	Diatom	tps:THAPSDRAFT_269540	CHC; clathrin heavy chain; K04646 clathrin heavy chain	tps04144	K04646	clathrin heavy chain	Lysosome || Endocytosis || Synaptic vesicle cycle || Endocrine and other factor-regulated calcium reabsorption || Huntington's disease || Bacterial invasion of epithelial cells		B8C8U9	KOG0985	Vesicle coat protein clathrin, heavy chain	Intracellular trafficking, secretion, and vesicular transport	CELLULAR PROCESSES AND SIGNALING	PF00637	Region in Clathrin and VPS			CAMPEP_0119447630-CAMNT_0007475873	PF00637.15: Region in Clathrin and VPS PF13838.1: Clathrin-H-link	nuclear	0	0	0.000407	0
contig_1176427_1_908_-	clust_728	Eukaryota	Eukaryota;Stramenopiles;Stramenopiles_X;Bacillariophyta;Bacillariophyta_X;Raphid-pennate;Nitzschia;Nitzschia MBIC11128	Diatom	pti:PHATRDRAFT_54801	CHC; hypothetical protein; K04646 clathrin heavy chain	pti04144	K04646	clathrin heavy chain	Lysosome || Endocytosis || Synaptic vesicle cycle || Endocrine and other factor-regulated calcium reabsorption || Huntington's disease || Bacterial invasion of epithelial cells		B7G4Y3	KOG0985	Vesicle coat protein clathrin, heavy chain	Intracellular trafficking, secretion, and vesicular transport	CELLULAR PROCESSES AND SIGNALING	PF00637||_GAP_	Region in Clathrin and VPS||_GAP_			CAMPEP_0188106184-CAMNT_0031397321	PF00637.15: Region in Clathrin and VPS PF13838.1: Clathrin-H-link	nuclear	0.000505	0	0	0.000383
contig_1188713_1_895_-	clust_190	Eukaryota	Eukaryota;Hacrobia;Haptophyta;Prymnesiophyceae;Isochrysidales;Noelaerhabdaceae;Emiliania;Emiliania huxleyi 374	Other Haptophyta	yli:YALI0A17127g	YALI0A17127p; K04646 clathrin heavy chain	yli04144	K04646	clathrin heavy chain	Lysosome || Endocytosis || Synaptic vesicle cycle || Endocrine and other factor-regulated calcium reabsorption || Huntington's disease || Bacterial invasion of epithelial cells		Q6CGR2	KOG0985	Vesicle coat protein clathrin, heavy chain	Intracellular trafficking, secretion, and vesicular transport	CELLULAR PROCESSES AND SIGNALING	_GAP_||PF00637	_GAP_||Region in Clathrin and VPS			CAMPEP_0193644246-CAMNT_0038144317	PF00637.15: Region in Clathrin and VPS PF01394.15: Clathrin propeller repeat	nuclear	0.003804	0	0	0
contig_1200809_1_741_-	clust_728	Eukaryota	Eukaryota;Stramenopiles;Stramenopiles_X;Bacillariophyta;Bacillariophyta_X;Polar-centric-Mediophyceae;Skeletonema;Skeletonema costatum	Diatom	tps:THAPSDRAFT_269540	CHC; clathrin heavy chain; K04646 clathrin heavy chain	tps04144	K04646	clathrin heavy chain	Lysosome || Endocytosis || Synaptic vesicle cycle || Endocrine and other factor-regulated calcium reabsorption || Huntington's disease || Bacterial invasion of epithelial cells		B8C8U9	KOG0985	Vesicle coat protein clathrin, heavy chain	Intracellular trafficking, secretion, and vesicular transport	CELLULAR PROCESSES AND SIGNALING	_GAP_||PF00637	_GAP_||Region in Clathrin and VPS			CAMPEP_0172499540-CAMNT_0013273325	PF00637.15: Region in Clathrin and VPS PF13838.1: Clathrin-H-link	nuclear	0.001009	0	0.000407	0.000767
contig_1205033_1_252_-	clust_728	Eukaryota	Eukaryota;Stramenopiles;Stramenopiles_X;Bacillariophyta;Bacillariophyta_X;Polar-centric-Mediophyceae;Chaetoceros;Chaetoceros dichaeta, Strain CCMP1751	Diatom	tps:THAPSDRAFT_269540	CHC; clathrin heavy chain; K04646 clathrin heavy chain	tps04144	K04646	clathrin heavy chain	Lysosome || Endocytosis || Synaptic vesicle cycle || Endocrine and other factor-regulated calcium reabsorption || Huntington's disease || Bacterial invasion of epithelial cells		B8C8U9	KOG0985	Vesicle coat protein clathrin, heavy chain	Intracellular trafficking, secretion, and vesicular transport	CELLULAR PROCESSES AND SIGNALING	PF00637||_GAP_	Region in Clathrin and VPS||_GAP_			CAMPEP_0198249414-CAMNT_0043934045	PF00637.15: Region in Clathrin and VPS PF13838.1: Clathrin-H-link	nuclear	0.000757	0.000638	0	0
contig_1206115_1_286_-	clust_728	Eukaryota	Eukaryota;Stramenopiles;Stramenopiles_X;Bacillariophyta;Bacillariophyta_X;Polar-centric-Mediophyceae;Chaetoceros;Chaetoceros dichaeta, Strain CCMP1751	Diatom	tps:THAPSDRAFT_269540	CHC; clathrin heavy chain; K04646 clathrin heavy chain	tps04144	K04646	clathrin heavy chain	Lysosome || Endocytosis || Synaptic vesicle cycle || Endocrine and other factor-regulated calcium reabsorption || Huntington's disease || Bacterial invasion of epithelial cells		B8C8U9	KOG0985	Vesicle coat protein clathrin, heavy chain	Intracellular trafficking, secretion, and vesicular transport	CELLULAR PROCESSES AND SIGNALING	PF00637	Region in Clathrin and VPS			CAMPEP_0198249414-CAMNT_0043934045	PF00637.15: Region in Clathrin and VPS PF13838.1: Clathrin-H-link	nuclear	0.000757	0	0.000813	0
contig_1213360_1_355_+	clust_728	Eukaryota	Eukaryota;Stramenopiles;Stramenopiles_X;Bacillariophyta;Bacillariophyta_X;Raphid-pennate;Fragilariopsis;Fragilariopsis cylindrus	Fragilariopsis	tps:THAPSDRAFT_269540	CHC; clathrin heavy chain; K04646 clathrin heavy chain	tps04144	K04646	clathrin heavy chain	Lysosome || Endocytosis || Synaptic vesicle cycle || Endocrine and other factor-regulated calcium reabsorption || Huntington's disease || Bacterial invasion of epithelial cells		B8C8U9	KOG0985	Vesicle coat protein clathrin, heavy chain	Intracellular trafficking, secretion, and vesicular transport	CELLULAR PROCESSES AND SIGNALING					estExt_fgenesh2_pg.C_90322-Fracy_scaffold_9		nuclear	0.001514	0.002816	0.003721	0
contig_1251384_1_1119_+	clust_190	Eukaryota	Eukaryota;Opisthokonta;Metazoa;Ctenophora;Ctenophora_X;Ctenophora_XX;Undescribed;Undescribed sp D1	Opisthokonta	ppp:PHYPADRAFT_227829	hypothetical protein; K04646 clathrin heavy chain	ppp04144	K04646	clathrin heavy chain	Lysosome || Endocytosis || Synaptic vesicle cycle || Endocrine and other factor-regulated calcium reabsorption || Huntington's disease || Bacterial invasion of epithelial cells		A9U2Z4	KOG0985	Vesicle coat protein clathrin, heavy chain	Intracellular trafficking, secretion, and vesicular transport	CELLULAR PROCESSES AND SIGNALING	_GAP_||PF13838||_GAP_	_GAP_||PF13838||_GAP_			CAMPEP_0193521128-CAMNT_0037986903	PF00637.15: Region in Clathrin and VPS PF13838.1: Clathrin-H-link	nuclear	0	0	0	0.0102
contig_1251950_1_262_+	clust_728	Eukaryota	Eukaryota;Stramenopiles;Stramenopiles_X;Bacillariophyta;Bacillariophyta_X;Polar-centric-Mediophyceae;Chaetoceros;Chaetoceros dichaeta, Strain CCMP1751	Diatom	tps:THAPSDRAFT_269540	CHC; clathrin heavy chain; K04646 clathrin heavy chain	tps04144	K04646	clathrin heavy chain	Lysosome || Endocytosis || Synaptic vesicle cycle || Endocrine and other factor-regulated calcium reabsorption || Huntington's disease || Bacterial invasion of epithelial cells		B8C8U9	KOG0985	Vesicle coat protein clathrin, heavy chain	Intracellular trafficking, secretion, and vesicular transport	CELLULAR PROCESSES AND SIGNALING	PF00637	Region in Clathrin and VPS			CAMPEP_0198249414-CAMNT_0043934045	PF00637.15: Region in Clathrin and VPS PF13838.1: Clathrin-H-link	nuclear	0	0	0.000813	0
contig_1304997_2926_3972_-	clust_190	Eukaryota	Eukaryota;Alveolata;Dinophyta;Dinophyceae;Dinophyceae_X;Dinophyceae_XX;Pyrodinium;Pyrodinium bahamense	Dinophyta	isc:IscW_ISCW019441	clathrin heavy chain, putative; K04646 clathrin heavy chain	isc04144||isc04142	K04646	clathrin heavy chain	Lysosome || Endocytosis || Synaptic vesicle cycle || Endocrine and other factor-regulated calcium reabsorption || Huntington's disease || Bacterial invasion of epithelial cells		B7PUK8	KOG0985	Vesicle coat protein clathrin, heavy chain	Intracellular trafficking, secretion, and vesicular transport	CELLULAR PROCESSES AND SIGNALING	_GAP_||PF00637	_GAP_||Region in Clathrin and VPS			CAMPEP_0178462582-CAMNT_0020089449	PF00637.15: Region in Clathrin and VPS PF13838.1: Clathrin-H-link	nuclear	0.003717	0.002598	0.00278	0.00175
contig_1327784_1_990_-	clust_728	Eukaryota	Eukaryota;Stramenopiles;Stramenopiles_X;Bacillariophyta;Bacillariophyta_X;Polar-centric-Mediophyceae;Thalassiosira;Thalassiosira antarctica, Strain CCMP982	Diatom	tps:THAPSDRAFT_269540	CHC; clathrin heavy chain; K04646 clathrin heavy chain	tps04144	K04646	clathrin heavy chain	Lysosome || Endocytosis || Synaptic vesicle cycle || Endocrine and other factor-regulated calcium reabsorption || Huntington's disease || Bacterial invasion of epithelial cells		B8C8U9	KOG0985	Vesicle coat protein clathrin, heavy chain	Intracellular trafficking, secretion, and vesicular transport	CELLULAR PROCESSES AND SIGNALING	PF00637||_GAP_	Region in Clathrin and VPS||_GAP_			CAMPEP_0193053396-CAMNT_0037376897	PF00637.15: Region in Clathrin and VPS PF13838.1: Clathrin-H-link	nuclear	0.002018	0.000159	0	0
contig_1329025_4586_4948_+	clust_728	Eukaryota	Eukaryota;Alveolata;Ciliophora;Spirotrichea;Hypotrichia;Pseudokeronopsidae;Pseudokeronopsis;Pseudokeronopsis, Strain Brazil	Ciliophora	phu:Phum_PHUM105560	clathrin heavy chain, putative; K04646 clathrin heavy chain	phu04144||phu04142	K04646	clathrin heavy chain	Lysosome || Endocytosis || Synaptic vesicle cycle || Endocrine and other factor-regulated calcium reabsorption || Huntington's disease || Bacterial invasion of epithelial cells		E0VD43	KOG0985	Vesicle coat protein clathrin, heavy chain	Intracellular trafficking, secretion, and vesicular transport	CELLULAR PROCESSES AND SIGNALING	PF00637	Region in Clathrin and VPS			CAMPEP_0170540868-CAMNT_0010843417	PF00637.15: Region in Clathrin and VPS PF13838.1: Clathrin-H-link	nuclear	0.001037	0.000248	0.001029	0.000149
contig_1334423_1_1169_+	clust_190	Eukaryota	Eukaryota;Alveolata;Dinophyta;Dinophyceae;Dinophyceae_X;Dinophyceae_XX;Gymnodinium;Gymnodinium catenatum	Dinophyta	isc:IscW_ISCW019441	clathrin heavy chain, putative; K04646 clathrin heavy chain	isc04144||isc04142	K04646	clathrin heavy chain	Lysosome || Endocytosis || Synaptic vesicle cycle || Endocrine and other factor-regulated calcium reabsorption || Huntington's disease || Bacterial invasion of epithelial cells		B7PUK8	KOG0985	Vesicle coat protein clathrin, heavy chain	Intracellular trafficking, secretion, and vesicular transport	CELLULAR PROCESSES AND SIGNALING	PF13838||_GAP_||PF00637||_GAP_	PF13838||_GAP_||Region in Clathrin and VPS||_GAP_			CAMPEP_0190000806-CAMNT_0033689471	PF00637.15: Region in Clathrin and VPS PF13838.1: Clathrin-H-link	nuclear	0.001487	0.000957	0	0.0007
contig_1339420_1_1110_+	clust_728	Eukaryota	Eukaryota;Stramenopiles;Stramenopiles_X;Bacillariophyta;Bacillariophyta_X;Radial-centric-basal-Coscinodiscophyceae;Corethron;Corethron pennatum, Strain L29A3	Diatom	tps:THAPSDRAFT_269540	CHC; clathrin heavy chain; K04646 clathrin heavy chain	tps04144	K04646	clathrin heavy chain	Lysosome || Endocytosis || Synaptic vesicle cycle || Endocrine and other factor-regulated calcium reabsorption || Huntington's disease || Bacterial invasion of epithelial cells		B8C8U9	KOG0985	Vesicle coat protein clathrin, heavy chain	Intracellular trafficking, secretion, and vesicular transport	CELLULAR PROCESSES AND SIGNALING	PF00637||_GAP_	Region in Clathrin and VPS||_GAP_			CAMPEP_0200317542-CAMNT_0046353153	PF00637.15: Region in Clathrin and VPS PF13838.1: Clathrin-H-link	nuclear	0.000252	0	0	0
contig_1355583_330_983_+	clust_190	Eukaryota	Eukaryota;Opisthokonta;Metazoa;Arthropoda;Hexapoda;Insecta;Acyrthosiphon;Acyrthosiphon pisum	Opisthokonta	phu:Phum_PHUM105560	clathrin heavy chain, putative; K04646 clathrin heavy chain	phu04144||phu04142	K04646	clathrin heavy chain	Lysosome || Endocytosis || Synaptic vesicle cycle || Endocrine and other factor-regulated calcium reabsorption || Huntington's disease || Bacterial invasion of epithelial cells		E0VD43	KOG0985	Vesicle coat protein clathrin, heavy chain	Intracellular trafficking, secretion, and vesicular transport	CELLULAR PROCESSES AND SIGNALING	PF00637||_GAP_	Region in Clathrin and VPS||_GAP_			PHUM105560-PA-DS235072PhumU1	clathrin heavy chain, putative	nuclear	0.001315	0	0.003782	0
contig_1364304_1_892_-	clust_190	Eukaryota	Eukaryota;Opisthokonta;Metazoa;Craniata;Craniata_X;Archosauria;Gallus;Gallus gallus	Opisthokonta	phu:Phum_PHUM105560	clathrin heavy chain, putative; K04646 clathrin heavy chain	phu04144||phu04142	K04646	clathrin heavy chain	Lysosome || Endocytosis || Synaptic vesicle cycle || Endocrine and other factor-regulated calcium reabsorption || Huntington's disease || Bacterial invasion of epithelial cells		E0VD43	KOG0985	Vesicle coat protein clathrin, heavy chain	Intracellular trafficking, secretion, and vesicular transport	CELLULAR PROCESSES AND SIGNALING	_GAP_||PF09268||PF13838||_GAP_||PF00637	_GAP_||Clathrin, heavy-chain linker||PF13838||_GAP_||Region in Clathrin and VPS			PHUM105560-PA-DS235072PhumU1	clathrin heavy chain, putative	nuclear	0.000657	0.001133	0	0
contig_1372288_996_1357_-	clust_190	Eukaryota	Eukaryota;Opisthokonta;Metazoa;Arthropoda;Hexapoda;Insecta;Pediculus;Pediculus humanus	Opisthokonta	phu:Phum_PHUM105560	clathrin heavy chain, putative; K04646 clathrin heavy chain	phu04144||phu04142	K04646	clathrin heavy chain	Lysosome || Endocytosis || Synaptic vesicle cycle || Endocrine and other factor-regulated calcium reabsorption || Huntington's disease || Bacterial invasion of epithelial cells		E0VD43	KOG0985	Vesicle coat protein clathrin, heavy chain	Intracellular trafficking, secretion, and vesicular transport	CELLULAR PROCESSES AND SIGNALING	PF00637||_GAP_	Region in Clathrin and VPS||_GAP_			PHUM105560-PA-DS235072PhumU1	clathrin heavy chain, putative	nuclear	0.004602	0	0	0
contig_1388401_1_826_+	clust_190	Eukaryota	Eukaryota;Alveolata;Dinophyta;Dinophyceae;Dinophyceae_X;Dinophyceae_XX;Scrippsiella;Scrippsiella trochoidea CCMP3099	Dinophyta	ppp:PHYPADRAFT_147990	hypothetical protein; K04646 clathrin heavy chain	ppp04144	K04646	clathrin heavy chain	Lysosome || Endocytosis || Synaptic vesicle cycle || Endocrine and other factor-regulated calcium reabsorption || Huntington's disease || Bacterial invasion of epithelial cells		A9TN62	KOG0985	Vesicle coat protein clathrin, heavy chain	Intracellular trafficking, secretion, and vesicular transport	CELLULAR PROCESSES AND SIGNALING	PF00637||_GAP_	Region in Clathrin and VPS||_GAP_			PAC:15404116-scaffold_9		nuclear	0.000496	0	0	0
contig_1408581_1_280_-	clust_728	Eukaryota	Eukaryota;Stramenopiles;Stramenopiles_X;Bacillariophyta;Bacillariophyta_X;Raphid-pennate;Fragilariopsis;Fragilariopsis kerguelensis L26_C5	Fragilariopsis	tps:THAPSDRAFT_269540	CHC; clathrin heavy chain; K04646 clathrin heavy chain	tps04144	K04646	clathrin heavy chain	Lysosome || Endocytosis || Synaptic vesicle cycle || Endocrine and other factor-regulated calcium reabsorption || Huntington's disease || Bacterial invasion of epithelial cells		B8C8U9									CAMPEP_0188106184-CAMNT_0031397321	PF00637.15: Region in Clathrin and VPS PF13838.1: Clathrin-H-link	nuclear	0.000505	0	0	0
contig_141920_1_290_-	clust_728	Eukaryota	Eukaryota;Stramenopiles;Stramenopiles_X;Bacillariophyta;Bacillariophyta_X;Polar-centric-Mediophyceae;Ditylum;Ditylum brightwellii GSO104	Diatom	tps:THAPSDRAFT_269540	CHC; clathrin heavy chain; K04646 clathrin heavy chain	tps04144	K04646	clathrin heavy chain	Lysosome || Endocytosis || Synaptic vesicle cycle || Endocrine and other factor-regulated calcium reabsorption || Huntington's disease || Bacterial invasion of epithelial cells		B8C8U9	KOG0985	Vesicle coat protein clathrin, heavy chain	Intracellular trafficking, secretion, and vesicular transport	CELLULAR PROCESSES AND SIGNALING					CAMPEP_0183316030-CAMNT_0025481727	PF00637.15: Region in Clathrin and VPS PF13838.1: Clathrin-H-link	nuclear	0	0	0	0.004792
contig_152286_1_471_-	clust_190	Eukaryota	Eukaryota;Alveolata;Dinophyta;Dinophyceae;Dinophyceae_X;Dinophyceae_XX;Karlodinium;Karlodinium micrum, Strain CCMP2283	Dinophyta	ppp:PHYPADRAFT_158810	hypothetical protein; K04646 clathrin heavy chain	ppp04144	K04646	clathrin heavy chain	Lysosome || Endocytosis || Synaptic vesicle cycle || Endocrine and other factor-regulated calcium reabsorption || Huntington's disease || Bacterial invasion of epithelial cells		A9RFW2	KOG0985	Vesicle coat protein clathrin, heavy chain	Intracellular trafficking, secretion, and vesicular transport	CELLULAR PROCESSES AND SIGNALING	PF00637	Region in Clathrin and VPS			CAMPEP_0171145424-CAMNT_0011609327	PF00637.15: Region in Clathrin and VPS	nuclear	0	0.000274	0	0.000233
contig_190167_104_574_-	clust_728	Eukaryota	Eukaryota;Alveolata;Dinophyta;Dinophyceae;Dinophyceae_X;Dinophyceae_XX;Alexandrium;Alexandrium temarense CCMP1771	Dinophyta	pti:PHATRDRAFT_54801	CHC; hypothetical protein; K04646 clathrin heavy chain	pti04144	K04646	clathrin heavy chain	Lysosome || Endocytosis || Synaptic vesicle cycle || Endocrine and other factor-regulated calcium reabsorption || Huntington's disease || Bacterial invasion of epithelial cells		B7G4Y3	KOG0985	Vesicle coat protein clathrin, heavy chain	Intracellular trafficking, secretion, and vesicular transport	CELLULAR PROCESSES AND SIGNALING	PF00637	Region in Clathrin and VPS			CAMPEP_0186389412-CAMNT_0029187225	PF00637.15: Region in Clathrin and VPS PF13838.1: Clathrin-H-link	nuclear	0	0	0	0.0007
contig_274026_1_539_+	clust_190	Eukaryota	Eukaryota;Alveolata;Dinophyta;Dinophyceae;Dinophyceae_X;Dinophyceae_XX;Alexandrium;Alexandrium temarense CCMP1771	Dinophyta	nve:NEMVE_v1g163153	hypothetical protein ; K04646 clathrin heavy chain	nve04142||nve04144	K04646	clathrin heavy chain	Lysosome || Endocytosis || Synaptic vesicle cycle || Endocrine and other factor-regulated calcium reabsorption || Huntington's disease || Bacterial invasion of epithelial cells		A7RVC0	KOG0985	Vesicle coat protein clathrin, heavy chain	Intracellular trafficking, secretion, and vesicular transport	CELLULAR PROCESSES AND SIGNALING	_GAP_||PF00637	_GAP_||Region in Clathrin and VPS			CAMPEP_0186389412-CAMNT_0029187225	PF00637.15: Region in Clathrin and VPS PF13838.1: Clathrin-H-link	nuclear	0.000124	0.000274	0	0.000233
contig_308303_1_271_-	clust_728	Eukaryota	Eukaryota;Stramenopiles;Stramenopiles_X;Bacillariophyta;Bacillariophyta_X;Raphid-pennate;Nitzschia;Nitzschia MBIC11128	Diatom	pti:PHATRDRAFT_54801	CHC; hypothetical protein; K04646 clathrin heavy chain	pti04144	K04646	clathrin heavy chain	Lysosome || Endocytosis || Synaptic vesicle cycle || Endocrine and other factor-regulated calcium reabsorption || Huntington's disease || Bacterial invasion of epithelial cells		B7G4Y3	KOG0985	Vesicle coat protein clathrin, heavy chain	Intracellular trafficking, secretion, and vesicular transport	CELLULAR PROCESSES AND SIGNALING	_GAP_||PF00637	_GAP_||Region in Clathrin and VPS			isotig02091_1_707-ch_isotigs		nuclear	0.000252	0.000319	0.000813	0.000767
contig_322313_1_950_-	clust_728	Eukaryota	Eukaryota;Stramenopiles;Stramenopiles_X;Bacillariophyta;Bacillariophyta_X;Polar-centric-Mediophyceae;Chaetoceros;Chaetoceros dichaeta, Strain CCMP1751	Diatom	tps:THAPSDRAFT_269540	CHC; clathrin heavy chain; K04646 clathrin heavy chain	tps04144	K04646	clathrin heavy chain	Lysosome || Endocytosis || Synaptic vesicle cycle || Endocrine and other factor-regulated calcium reabsorption || Huntington's disease || Bacterial invasion of epithelial cells		B8C8U9	KOG0985	Vesicle coat protein clathrin, heavy chain	Intracellular trafficking, secretion, and vesicular transport	CELLULAR PROCESSES AND SIGNALING	_GAP_||PF09268||PF13838||_GAP_	_GAP_||Clathrin, heavy-chain linker||PF13838||_GAP_			CAMPEP_0198249414-CAMNT_0043934045	PF00637.15: Region in Clathrin and VPS PF13838.1: Clathrin-H-link	nuclear	0.000252	0.000319	0.001627	0
contig_325912_373_728_+	clust_728	Eukaryota	Eukaryota;Stramenopiles;Stramenopiles_X;Bacillariophyta;Bacillariophyta_X;Polar-centric-Mediophyceae;Chaetoceros;Chaetoceros dichaeta, Strain CCMP1751	Diatom	tps:THAPSDRAFT_269540	CHC; clathrin heavy chain; K04646 clathrin heavy chain	tps04144	K04646	clathrin heavy chain	Lysosome || Endocytosis || Synaptic vesicle cycle || Endocrine and other factor-regulated calcium reabsorption || Huntington's disease || Bacterial invasion of epithelial cells		B8C8U9	KOG0985	Vesicle coat protein clathrin, heavy chain	Intracellular trafficking, secretion, and vesicular transport	CELLULAR PROCESSES AND SIGNALING					CAMPEP_0198249414-CAMNT_0043934045	PF00637.15: Region in Clathrin and VPS PF13838.1: Clathrin-H-link	nuclear	0	0	0	0.000192
contig_333851_201_1034_+	clust_190	Eukaryota	Eukaryota;Opisthokonta;Metazoa;Craniata;Craniata_X;Archosauria;Gallus;Gallus gallus	Opisthokonta	phu:Phum_PHUM105560	clathrin heavy chain, putative; K04646 clathrin heavy chain	phu04144||phu04142	K04646	clathrin heavy chain	Lysosome || Endocytosis || Synaptic vesicle cycle || Endocrine and other factor-regulated calcium reabsorption || Huntington's disease || Bacterial invasion of epithelial cells		E0VD43	KOG0985	Vesicle coat protein clathrin, heavy chain	Intracellular trafficking, secretion, and vesicular transport	CELLULAR PROCESSES AND SIGNALING	_GAP_||PF00637||_GAP_	_GAP_||Region in Clathrin and VPS||_GAP_			DappuP213575-scaffold_42Dappu1		nuclear	0.009203	0	0.001261	0
contig_352891_1_503_-	clust_190	Eukaryota	Eukaryota;Alveolata;Dinophyta;Dinophyceae;Dinophyceae_X;Dinophyceae_XX;Gymnodinium;Gymnodinium catenatum	Dinophyta	isc:IscW_ISCW019441	clathrin heavy chain, putative; K04646 clathrin heavy chain	isc04144||isc04142	K04646	clathrin heavy chain	Lysosome || Endocytosis || Synaptic vesicle cycle || Endocrine and other factor-regulated calcium reabsorption || Huntington's disease || Bacterial invasion of epithelial cells		B7PUK8	KOG0985	Vesicle coat protein clathrin, heavy chain	Intracellular trafficking, secretion, and vesicular transport	CELLULAR PROCESSES AND SIGNALING					CAMPEP_0117511302-CAMNT_0005306971	PF00637.15: Region in Clathrin and VPS PF13838.1: Clathrin-H-link	nuclear	0.000619	0	0	0
contig_378867_154_449_+	clust_728	Eukaryota	Eukaryota;Stramenopiles;Stramenopiles_X;Chrysophyceae-Synurophyceae;Chrysophyceae-Synurophyceae_X;Clade-F;Paraphysomonas;Paraphysomonas imperforata PA2	Other Stramenopiles	tad:TRIADDRAFT_51044	hypothetical protein ; K04646 clathrin heavy chain	tad04144||tad04142	K04646	clathrin heavy chain	Lysosome || Endocytosis || Synaptic vesicle cycle || Endocrine and other factor-regulated calcium reabsorption || Huntington's disease || Bacterial invasion of epithelial cells		B3SAN9	KOG0985	Vesicle coat protein clathrin, heavy chain	Intracellular trafficking, secretion, and vesicular transport	CELLULAR PROCESSES AND SIGNALING					CAMPEP_0190465750-CAMNT_0034226535	PF00637.15: Region in Clathrin and VPS PF13838.1: Clathrin-H-link	nuclear	0	0	0	0
contig_431250_1_1061_-	clust_728	Eukaryota	Eukaryota;Stramenopiles;Stramenopiles_X;Bacillariophyta;Bacillariophyta_X;Polar-centric-Mediophyceae;Eucampia;Eucampia antarctica	Diatom	pti:PHATRDRAFT_54801	CHC; hypothetical protein; K04646 clathrin heavy chain	pti04144	K04646	clathrin heavy chain	Lysosome || Endocytosis || Synaptic vesicle cycle || Endocrine and other factor-regulated calcium reabsorption || Huntington's disease || Bacterial invasion of epithelial cells		B7G4Y3	KOG0985	Vesicle coat protein clathrin, heavy chain	Intracellular trafficking, secretion, and vesicular transport	CELLULAR PROCESSES AND SIGNALING	_GAP_||PF00637	_GAP_||Region in Clathrin and VPS			CAMPEP_0197825532-CAMNT_0043425555	PF00637.15: Region in Clathrin and VPS PF13838.1: Clathrin-H-link	nuclear	0.000505	0	0	0.00115
contig_432075_1_758_-	clust_728	Eukaryota	Eukaryota;Stramenopiles;Stramenopiles_X;Bacillariophyta;Bacillariophyta_X;Polar-centric-Mediophyceae;Eucampia;Eucampia antarctica	Diatom	tps:THAPSDRAFT_269540	CHC; clathrin heavy chain; K04646 clathrin heavy chain	tps04144	K04646	clathrin heavy chain	Lysosome || Endocytosis || Synaptic vesicle cycle || Endocrine and other factor-regulated calcium reabsorption || Huntington's disease || Bacterial invasion of epithelial cells		B8C8U9	KOG0985	Vesicle coat protein clathrin, heavy chain	Intracellular trafficking, secretion, and vesicular transport	CELLULAR PROCESSES AND SIGNALING	_GAP_||PF01394||_GAP_	_GAP_||Clathrin propeller repeat||_GAP_			CAMPEP_0197825532-CAMNT_0043425555	PF00637.15: Region in Clathrin and VPS PF13838.1: Clathrin-H-link	nuclear	0.000505	0	0	0
contig_447651_1_572_-	clust_190	Eukaryota	Eukaryota;Stramenopiles;Stramenopiles_X;Oomyceta;Oomyceta_X;Oomyceta_XX;Phytophthora;Phytophthora infestans	Other Stramenopiles	pti:PHATRDRAFT_54801	CHC; hypothetical protein; K04646 clathrin heavy chain	pti04144	K04646	clathrin heavy chain	Lysosome || Endocytosis || Synaptic vesicle cycle || Endocrine and other factor-regulated calcium reabsorption || Huntington's disease || Bacterial invasion of epithelial cells		B7G4Y3	KOG0985	Vesicle coat protein clathrin, heavy chain	Intracellular trafficking, secretion, and vesicular transport	CELLULAR PROCESSES AND SIGNALING	PF00637	Region in Clathrin and VPS			PYU1_T005764-scf1117875581402pu1		nuclear	0	0.008084	0	0
contig_478083_1132_2046_+	clust_728	Eukaryota	Eukaryota;Stramenopiles;Stramenopiles_X;Bacillariophyta;Bacillariophyta_X;Raphid-pennate;Fragilariopsis;Fragilariopsis cylindrus	Fragilariopsis	tps:THAPSDRAFT_269540	CHC; clathrin heavy chain; K04646 clathrin heavy chain	tps04144	K04646	clathrin heavy chain	Lysosome || Endocytosis || Synaptic vesicle cycle || Endocrine and other factor-regulated calcium reabsorption || Huntington's disease || Bacterial invasion of epithelial cells		B8C8U9	KOG0985	Vesicle coat protein clathrin, heavy chain	Intracellular trafficking, secretion, and vesicular transport	CELLULAR PROCESSES AND SIGNALING	PF00637||_GAP_	Region in Clathrin and VPS||_GAP_			CAMPEP_0199375482-CAMNT_0045146709	PF00637.15: Region in Clathrin and VPS PF13838.1: Clathrin-H-link	nuclear	0	0.000352	0	0
contig_478083_1_1015_+	clust_728	Eukaryota	Eukaryota;Stramenopiles;Stramenopiles_X;Bacillariophyta;Bacillariophyta_X;Raphid-pennate;Fragilariopsis;Fragilariopsis cylindrus	Fragilariopsis	pti:PHATRDRAFT_54801	CHC; hypothetical protein; K04646 clathrin heavy chain	pti04144	K04646	clathrin heavy chain	Lysosome || Endocytosis || Synaptic vesicle cycle || Endocrine and other factor-regulated calcium reabsorption || Huntington's disease || Bacterial invasion of epithelial cells		B7G4Y3	KOG0985	Vesicle coat protein clathrin, heavy chain	Intracellular trafficking, secretion, and vesicular transport	CELLULAR PROCESSES AND SIGNALING	PF00637	Region in Clathrin and VPS			CAMPEP_0199375482-CAMNT_0045146709	PF00637.15: Region in Clathrin and VPS PF13838.1: Clathrin-H-link	nuclear	0.00101	0	0	0
contig_515803_5_586_+	clust_728	Eukaryota	Eukaryota;Stramenopiles;Stramenopiles_X;Bacillariophyta;Bacillariophyta_X;Raphid-pennate;Fragilariopsis;Fragilariopsis kerguelensis L26_C5	Fragilariopsis	tps:THAPSDRAFT_269540	CHC; clathrin heavy chain; K04646 clathrin heavy chain	tps04144	K04646	clathrin heavy chain	Lysosome || Endocytosis || Synaptic vesicle cycle || Endocrine and other factor-regulated calcium reabsorption || Huntington's disease || Bacterial invasion of epithelial cells		B8C8U9	KOG0985	Vesicle coat protein clathrin, heavy chain	Intracellular trafficking, secretion, and vesicular transport	CELLULAR PROCESSES AND SIGNALING	PF00637||_GAP_	Region in Clathrin and VPS||_GAP_			CAMPEP_0188106184-CAMNT_0031397321	PF00637.15: Region in Clathrin and VPS PF13838.1: Clathrin-H-link	nuclear	0.000505	0.002112	0	0.000546
contig_591413_1892_2899_-	clust_728	Eukaryota	Eukaryota;Stramenopiles;Stramenopiles_X;Bacillariophyta;Bacillariophyta_X;Radial-centric-basal-Coscinodiscophyceae;Proboscia;Proboscia alata, Strain PI-D3	Diatom	pti:PHATRDRAFT_54801	CHC; hypothetical protein; K04646 clathrin heavy chain	pti04144	K04646	clathrin heavy chain	Lysosome || Endocytosis || Synaptic vesicle cycle || Endocrine and other factor-regulated calcium reabsorption || Huntington's disease || Bacterial invasion of epithelial cells		B7G4Y3	KOG0985	Vesicle coat protein clathrin, heavy chain	Intracellular trafficking, secretion, and vesicular transport	CELLULAR PROCESSES AND SIGNALING	PF00637	Region in Clathrin and VPS			CAMPEP_0171308026-CAMNT_0011790629	PF00637.15: Region in Clathrin and VPS	nuclear	0.001009	0.000956	0.001627	0.002108
contig_591413_196_972_-	clust_728	Eukaryota	Eukaryota;Stramenopiles;Stramenopiles_X;Bacillariophyta;Bacillariophyta_X;Radial-centric-basal-Coscinodiscophyceae;Proboscia;Proboscia alata, Strain PI-D3	Diatom	pti:PHATRDRAFT_54801	CHC; hypothetical protein; K04646 clathrin heavy chain	pti04144	K04646	clathrin heavy chain	Lysosome || Endocytosis || Synaptic vesicle cycle || Endocrine and other factor-regulated calcium reabsorption || Huntington's disease || Bacterial invasion of epithelial cells		B7G4Y3	KOG0985	Vesicle coat protein clathrin, heavy chain	Intracellular trafficking, secretion, and vesicular transport	CELLULAR PROCESSES AND SIGNALING	PF00637||_GAP_	Region in Clathrin and VPS||_GAP_			CAMPEP_0171308026-CAMNT_0011790629	PF00637.15: Region in Clathrin and VPS	nuclear	0.000505	0	0	0.000958
contig_591413_2905_3732_-	clust_728	Eukaryota	Eukaryota;Stramenopiles;Stramenopiles_X;Bacillariophyta;Bacillariophyta_X;Radial-centric-basal-Coscinodiscophyceae;Proboscia;Proboscia alata, Strain PI-D3	Diatom	tps:THAPSDRAFT_269540	CHC; clathrin heavy chain; K04646 clathrin heavy chain	tps04144	K04646	clathrin heavy chain	Lysosome || Endocytosis || Synaptic vesicle cycle || Endocrine and other factor-regulated calcium reabsorption || Huntington's disease || Bacterial invasion of epithelial cells		B8C8U9	KOG0985	Vesicle coat protein clathrin, heavy chain	Intracellular trafficking, secretion, and vesicular transport	CELLULAR PROCESSES AND SIGNALING	PF00637	Region in Clathrin and VPS			CAMPEP_0200160706-CAMNT_0046122447	PF00637.15: Region in Clathrin and VPS PF13838.1: Clathrin-H-link	nuclear	0.004541	0	0.003253	0.000383
contig_591413_3825_4907_-	clust_728	Eukaryota	Eukaryota;Stramenopiles;Stramenopiles_X;Bacillariophyta;Bacillariophyta_X;Radial-centric-basal-Coscinodiscophyceae;Proboscia;Proboscia alata, Strain PI-D3	Diatom	tps:THAPSDRAFT_269540	CHC; clathrin heavy chain; K04646 clathrin heavy chain	tps04144	K04646	clathrin heavy chain	Lysosome || Endocytosis || Synaptic vesicle cycle || Endocrine and other factor-regulated calcium reabsorption || Huntington's disease || Bacterial invasion of epithelial cells		B8C8U9	KOG0985	Vesicle coat protein clathrin, heavy chain	Intracellular trafficking, secretion, and vesicular transport	CELLULAR PROCESSES AND SIGNALING	_GAP_||PF13838||_GAP_	_GAP_||PF13838||_GAP_			CAMPEP_0200160706-CAMNT_0046122447	PF00637.15: Region in Clathrin and VPS PF13838.1: Clathrin-H-link	nuclear	0	0.000956	0	0
contig_591413_4988_5398_-	clust_728	Eukaryota	Eukaryota;Stramenopiles;Stramenopiles_X;Bacillariophyta;Bacillariophyta_X;Radial-centric-basal-Coscinodiscophyceae;Proboscia;Proboscia alata, Strain PI-D3	Diatom	tps:THAPSDRAFT_269540	CHC; clathrin heavy chain; K04646 clathrin heavy chain	tps04144	K04646	clathrin heavy chain	Lysosome || Endocytosis || Synaptic vesicle cycle || Endocrine and other factor-regulated calcium reabsorption || Huntington's disease || Bacterial invasion of epithelial cells		B8C8U9	KOG0985	Vesicle coat protein clathrin, heavy chain	Intracellular trafficking, secretion, and vesicular transport	CELLULAR PROCESSES AND SIGNALING					CAMPEP_0200160706-CAMNT_0046122447	PF00637.15: Region in Clathrin and VPS PF13838.1: Clathrin-H-link	nuclear	0.000252	0.001913	0.000407	0.000192
contig_591413_993_1877_-	clust_728	Eukaryota	Eukaryota;Stramenopiles;Stramenopiles_X;Bacillariophyta;Bacillariophyta_X;Radial-centric-basal-Coscinodiscophyceae;Proboscia;Proboscia alata, Strain PI-D3	Diatom	tps:THAPSDRAFT_269540	CHC; clathrin heavy chain; K04646 clathrin heavy chain	tps04144	K04646	clathrin heavy chain	Lysosome || Endocytosis || Synaptic vesicle cycle || Endocrine and other factor-regulated calcium reabsorption || Huntington's disease || Bacterial invasion of epithelial cells		B8C8U9	KOG0985	Vesicle coat protein clathrin, heavy chain	Intracellular trafficking, secretion, and vesicular transport	CELLULAR PROCESSES AND SIGNALING	PF00637||_GAP_	Region in Clathrin and VPS||_GAP_			CAMPEP_0171308026-CAMNT_0011790629	PF00637.15: Region in Clathrin and VPS	nuclear	0.001009	0.000319	0.002847	0.001342
contig_592198_246_941_-	clust_728	Eukaryota	Eukaryota;Stramenopiles;Stramenopiles_X;Bacillariophyta;Bacillariophyta_X;Polar-centric-Mediophyceae;Odontella;Odontella aurita	Diatom	pti:PHATRDRAFT_54801	CHC; hypothetical protein; K04646 clathrin heavy chain	pti04144	K04646	clathrin heavy chain	Lysosome || Endocytosis || Synaptic vesicle cycle || Endocrine and other factor-regulated calcium reabsorption || Huntington's disease || Bacterial invasion of epithelial cells		B7G4Y3	KOG0985	Vesicle coat protein clathrin, heavy chain	Intracellular trafficking, secretion, and vesicular transport	CELLULAR PROCESSES AND SIGNALING	PF00637||_GAP_	Region in Clathrin and VPS||_GAP_			CAMPEP_0197445526-CAMNT_0042976499	PF00637.15: Region in Clathrin and VPS PF13838.1: Clathrin-H-link	nuclear	0.002523	0	0.000407	0.002683
contig_592198_947_2961_-	clust_728	Eukaryota	Eukaryota;Stramenopiles;Stramenopiles_X;Bacillariophyta;Bacillariophyta_X;Polar-centric-Mediophyceae;Ditylum;Ditylum brightwellii Pop1 (SS4)	Diatom	tps:THAPSDRAFT_269540	CHC; clathrin heavy chain; K04646 clathrin heavy chain	tps04144	K04646	clathrin heavy chain	Lysosome || Endocytosis || Synaptic vesicle cycle || Endocrine and other factor-regulated calcium reabsorption || Huntington's disease || Bacterial invasion of epithelial cells		B8C8U9	KOG0985	Vesicle coat protein clathrin, heavy chain	Intracellular trafficking, secretion, and vesicular transport	CELLULAR PROCESSES AND SIGNALING	PF00637||_GAP_	Region in Clathrin and VPS||_GAP_			CAMPEP_0197445526-CAMNT_0042976499	PF00637.15: Region in Clathrin and VPS PF13838.1: Clathrin-H-link	nuclear	0.002775	0	0.000813	0.002875
contig_599670_2957_3916_-	clust_190	Eukaryota	Eukaryota;Alveolata;Ciliophora;Spirotrichea;Oligotrichia;Strombidiidae;Strombidium;Strombidium rassoulzadegani, Strain ras09	Ciliophora	phu:Phum_PHUM105560	clathrin heavy chain, putative; K04646 clathrin heavy chain	phu04144||phu04142	K04646	clathrin heavy chain	Lysosome || Endocytosis || Synaptic vesicle cycle || Endocrine and other factor-regulated calcium reabsorption || Huntington's disease || Bacterial invasion of epithelial cells		E0VD43	KOG0985	Vesicle coat protein clathrin, heavy chain	Intracellular trafficking, secretion, and vesicular transport	CELLULAR PROCESSES AND SIGNALING	_GAP_||PF00637	_GAP_||Region in Clathrin and VPS			CAMPEP_0168616314-CAMNT_0008657097	PF00637.15: Region in Clathrin and VPS PF13838.1: Clathrin-H-link	nuclear	0.002419	0.000993	0.001029	0.000447
contig_600707_192_935_-	clust_728	Eukaryota	Eukaryota;Stramenopiles;Stramenopiles_X;Bacillariophyta;Bacillariophyta_X;Polar-centric-Mediophyceae;Thalassiosira;Thalassiosira antarctica, Strain CCMP982	Diatom	tps:THAPSDRAFT_269540	CHC; clathrin heavy chain; K04646 clathrin heavy chain	tps04144	K04646	clathrin heavy chain	Lysosome || Endocytosis || Synaptic vesicle cycle || Endocrine and other factor-regulated calcium reabsorption || Huntington's disease || Bacterial invasion of epithelial cells		B8C8U9	KOG0985	Vesicle coat protein clathrin, heavy chain	Intracellular trafficking, secretion, and vesicular transport	CELLULAR PROCESSES AND SIGNALING	PF00637||_GAP_	Region in Clathrin and VPS||_GAP_			Thaps269540-10Thaps3	Clathrin heavy chain	nuclear	0.000252	0.002391	0	0.000383
contig_60744_141_627_+	clust_728	Eukaryota	Eukaryota;Stramenopiles;Stramenopiles_X;Bacillariophyta;Bacillariophyta_X;Polar-centric-Mediophyceae;Skeletonema;Skeletonema costatum	Diatom	tps:THAPSDRAFT_269540	CHC; clathrin heavy chain; K04646 clathrin heavy chain	tps04144	K04646	clathrin heavy chain	Lysosome || Endocytosis || Synaptic vesicle cycle || Endocrine and other factor-regulated calcium reabsorption || Huntington's disease || Bacterial invasion of epithelial cells		B8C8U9	KOG0985	Vesicle coat protein clathrin, heavy chain	Intracellular trafficking, secretion, and vesicular transport	CELLULAR PROCESSES AND SIGNALING	PF13838||_GAP_	PF13838||_GAP_			CAMPEP_0201023852-CAMNT_0047258949	PF00637.15: Region in Clathrin and VPS PF13838.1: Clathrin-H-link	nuclear	0.001262	0	0	0
contig_610160_1969_2955_-	clust_728	Eukaryota	Eukaryota;Alveolata;Dinophyta;Dinophyceae;Dinophyceae_X;Dinophyceae_XX;Alexandrium;Alexandrium temarense CCMP1771	Dinophyta	pti:PHATRDRAFT_54801	CHC; hypothetical protein; K04646 clathrin heavy chain	pti04144	K04646	clathrin heavy chain	Lysosome || Endocytosis || Synaptic vesicle cycle || Endocrine and other factor-regulated calcium reabsorption || Huntington's disease || Bacterial invasion of epithelial cells		B7G4Y3	KOG0985	Vesicle coat protein clathrin, heavy chain	Intracellular trafficking, secretion, and vesicular transport	CELLULAR PROCESSES AND SIGNALING	PF00637||_GAP_	Region in Clathrin and VPS||_GAP_			CAMPEP_0186389412-CAMNT_0029187225	PF00637.15: Region in Clathrin and VPS PF13838.1: Clathrin-H-link	nuclear	0.005823	0.001231	0.001853	0.000233
contig_610160_1_1909_-	clust_190	Eukaryota	Eukaryota;Stramenopiles;Stramenopiles_X;Oomyceta;Oomyceta_X;Oomyceta_XX;Phytophthora;Phytophthora infestans	Other Stramenopiles	ddi:DDB_G0277221	chcA; clathrin heavy chain; K04646 clathrin heavy chain	ddi04144	K04646	clathrin heavy chain	Lysosome || Endocytosis || Synaptic vesicle cycle || Endocrine and other factor-regulated calcium reabsorption || Huntington's disease || Bacterial invasion of epithelial cells		P25870	KOG0985	Vesicle coat protein clathrin, heavy chain	Intracellular trafficking, secretion, and vesicular transport	CELLULAR PROCESSES AND SIGNALING	PF00637	Region in Clathrin and VPS			CAMPEP_0200300050-CAMNT_0046330601	PF00637.15: Region in Clathrin and VPS	nuclear	0.081227	0.052544	0.074967	0
contig_613519_1044_2132_+	clust_728	Eukaryota	Eukaryota;Stramenopiles;Stramenopiles_X;Bacillariophyta;Bacillariophyta_X;Raphid-pennate;Pseudo-nitzschia;Pseudo-nitzschia arenysensis	Pseudo-nitzschia	tps:THAPSDRAFT_269540	CHC; clathrin heavy chain; K04646 clathrin heavy chain	tps04144	K04646	clathrin heavy chain	Lysosome || Endocytosis || Synaptic vesicle cycle || Endocrine and other factor-regulated calcium reabsorption || Huntington's disease || Bacterial invasion of epithelial cells		B8C8U9	KOG0985	Vesicle coat protein clathrin, heavy chain	Intracellular trafficking, secretion, and vesicular transport	CELLULAR PROCESSES AND SIGNALING	PF13838||_GAP_||PF00637||_GAP_	PF13838||_GAP_||Region in Clathrin and VPS||_GAP_			CAMPEP_0116137786-CAMNT_0003632713	PF00637.15: Region in Clathrin and VPS PF13838.1: Clathrin-H-link	nuclear	0.00265	0.003742	0	0.002304
contig_613519_1_1041_+	clust_728	Eukaryota	Eukaryota;Stramenopiles;Stramenopiles_X;Bacillariophyta;Bacillariophyta_X;Raphid-pennate;Pseudo-nitzschia;Pseudo-nitzschia australis, Strain 10249 10 AB	Pseudo-nitzschia	tps:THAPSDRAFT_269540	CHC; clathrin heavy chain; K04646 clathrin heavy chain	tps04144	K04646	clathrin heavy chain	Lysosome || Endocytosis || Synaptic vesicle cycle || Endocrine and other factor-regulated calcium reabsorption || Huntington's disease || Bacterial invasion of epithelial cells		B8C8U9	KOG0985	Vesicle coat protein clathrin, heavy chain	Intracellular trafficking, secretion, and vesicular transport	CELLULAR PROCESSES AND SIGNALING	_GAP_||PF01394||_GAP_	_GAP_||Clathrin propeller repeat||_GAP_			CAMPEP_0197175788-CAMNT_0042625029	PF00637.15: Region in Clathrin and VPS PF13838.1: Clathrin-H-link	nuclear	0.003976	0.016841	0	0.008063
contig_613519_2183_3013_+	clust_728	Eukaryota	Eukaryota;Stramenopiles;Stramenopiles_X;Bacillariophyta;Bacillariophyta_X;Raphid-pennate;Pseudo-nitzschia;Pseudo-nitzschia arenysensis	Pseudo-nitzschia	pti:PHATRDRAFT_54801	CHC; hypothetical protein; K04646 clathrin heavy chain	pti04144	K04646	clathrin heavy chain	Lysosome || Endocytosis || Synaptic vesicle cycle || Endocrine and other factor-regulated calcium reabsorption || Huntington's disease || Bacterial invasion of epithelial cells		B7G4Y3	KOG0985	Vesicle coat protein clathrin, heavy chain	Intracellular trafficking, secretion, and vesicular transport	CELLULAR PROCESSES AND SIGNALING	PF00637||_GAP_	Region in Clathrin and VPS||_GAP_			contig_6284_1_1263-PseuNitz454		nuclear	0.029155	0.015594	0.008534	0
contig_613519_3022_4179_+	clust_728	Eukaryota	Eukaryota;Stramenopiles;Stramenopiles_X;Bacillariophyta;Bacillariophyta_X;Raphid-pennate;Pseudo-nitzschia;Pseudo-nitzschia arenysensis	Pseudo-nitzschia	pti:PHATRDRAFT_54801	CHC; hypothetical protein; K04646 clathrin heavy chain	pti04144	K04646	clathrin heavy chain	Lysosome || Endocytosis || Synaptic vesicle cycle || Endocrine and other factor-regulated calcium reabsorption || Huntington's disease || Bacterial invasion of epithelial cells		B7G4Y3	KOG0985	Vesicle coat protein clathrin, heavy chain	Intracellular trafficking, secretion, and vesicular transport	CELLULAR PROCESSES AND SIGNALING	PF00637||_GAP_	Region in Clathrin and VPS||_GAP_			CAMPEP_0197175788-CAMNT_0042625029	PF00637.15: Region in Clathrin and VPS PF13838.1: Clathrin-H-link	nuclear	0.010602	0.00499	0.002134	0
contig_613519_4215_5108_+	clust_728	Eukaryota	Eukaryota;Stramenopiles;Stramenopiles_X;Bacillariophyta;Bacillariophyta_X;Raphid-pennate;Pseudo-nitzschia;Pseudo-nitzschia arenysensis	Pseudo-nitzschia	tps:THAPSDRAFT_269540	CHC; clathrin heavy chain; K04646 clathrin heavy chain	tps04144	K04646	clathrin heavy chain	Lysosome || Endocytosis || Synaptic vesicle cycle || Endocrine and other factor-regulated calcium reabsorption || Huntington's disease || Bacterial invasion of epithelial cells		B8C8U9	KOG0985	Vesicle coat protein clathrin, heavy chain	Intracellular trafficking, secretion, and vesicular transport	CELLULAR PROCESSES AND SIGNALING	_GAP_||PF00637||_GAP_	_GAP_||Region in Clathrin and VPS||_GAP_			contig_9685_24_1577-PseuNitz454		nuclear	0	0.00499	0.006401	0
contig_618552_1_793_-	clust_190	Eukaryota	Eukaryota;Opisthokonta;Metazoa;Arthropoda;Hexapoda;Insecta;Pediculus;Pediculus humanus	Opisthokonta	phu:Phum_PHUM105560	clathrin heavy chain, putative; K04646 clathrin heavy chain	phu04144||phu04142	K04646	clathrin heavy chain	Lysosome || Endocytosis || Synaptic vesicle cycle || Endocrine and other factor-regulated calcium reabsorption || Huntington's disease || Bacterial invasion of epithelial cells		E0VD43	KOG0985	Vesicle coat protein clathrin, heavy chain	Intracellular trafficking, secretion, and vesicular transport	CELLULAR PROCESSES AND SIGNALING	_GAP_||PF00637||_GAP_	_GAP_||Region in Clathrin and VPS||_GAP_			PHUM105560-PA-DS235072PhumU1	clathrin heavy chain, putative	nuclear	0.002629	0	0	0.011475
contig_627937_42_539_-	clust_728	Eukaryota	Eukaryota;Stramenopiles;Stramenopiles_X;Bacillariophyta;Bacillariophyta_X;Araphid-pennate;Thalassionema;Thalassionema nitzschioides L26_B	Diatom	pti:PHATRDRAFT_54801	CHC; hypothetical protein; K04646 clathrin heavy chain	pti04144	K04646	clathrin heavy chain	Lysosome || Endocytosis || Synaptic vesicle cycle || Endocrine and other factor-regulated calcium reabsorption || Huntington's disease || Bacterial invasion of epithelial cells		B7G4Y3	KOG0985	Vesicle coat protein clathrin, heavy chain	Intracellular trafficking, secretion, and vesicular transport	CELLULAR PROCESSES AND SIGNALING					CAMPEP_0194047086-CAMNT_0038692601	PF00637.15: Region in Clathrin and VPS PF13838.1: Clathrin-H-link	nuclear	0.000252	0	0	0
contig_635038_1_695_-	clust_728	Eukaryota	Eukaryota;Alveolata;Dinophyta;Dinophyceae;Dinophyceae_X;Dinophyceae_XX;Alexandrium;Alexandrium temarense CCMP1771	Dinophyta	phu:Phum_PHUM105560	clathrin heavy chain, putative; K04646 clathrin heavy chain	phu04144||phu04142	K04646	clathrin heavy chain	Lysosome || Endocytosis || Synaptic vesicle cycle || Endocrine and other factor-regulated calcium reabsorption || Huntington's disease || Bacterial invasion of epithelial cells		E0VD43	KOG0985	Vesicle coat protein clathrin, heavy chain	Intracellular trafficking, secretion, and vesicular transport	CELLULAR PROCESSES AND SIGNALING	_GAP_||PF13838||_GAP_	_GAP_||PF13838||_GAP_			CAMPEP_0186389412-CAMNT_0029187225	PF00637.15: Region in Clathrin and VPS PF13838.1: Clathrin-H-link	nuclear	0.000248	0	0.000185	0
contig_635038_701_1312_-	clust_190	Eukaryota	Eukaryota;Alveolata;Dinophyta;Dinophyceae;Dinophyceae_X;Dinophyceae_XX;Alexandrium;Alexandrium temarense CCMP1771	Dinophyta	nve:NEMVE_v1g163153	hypothetical protein ; K04646 clathrin heavy chain	nve04142||nve04144	K04646	clathrin heavy chain	Lysosome || Endocytosis || Synaptic vesicle cycle || Endocrine and other factor-regulated calcium reabsorption || Huntington's disease || Bacterial invasion of epithelial cells		A7RVC0	KOG0985	Vesicle coat protein clathrin, heavy chain	Intracellular trafficking, secretion, and vesicular transport	CELLULAR PROCESSES AND SIGNALING					CAMPEP_0186328064-CAMNT_0029111421		nuclear	0.000619	0	0	0
contig_700610_1_265_-	clust_728	Eukaryota	Eukaryota;Stramenopiles;Stramenopiles_X;Bacillariophyta;Bacillariophyta_X;Polar-centric-Mediophyceae;Chaetoceros;Chaetoceros dichaeta, Strain CCMP1751	Diatom	tps:THAPSDRAFT_269540	CHC; clathrin heavy chain; K04646 clathrin heavy chain	tps04144	K04646	clathrin heavy chain	Lysosome || Endocytosis || Synaptic vesicle cycle || Endocrine and other factor-regulated calcium reabsorption || Huntington's disease || Bacterial invasion of epithelial cells		B8C8U9	KOG0985	Vesicle coat protein clathrin, heavy chain	Intracellular trafficking, secretion, and vesicular transport	CELLULAR PROCESSES AND SIGNALING	PF00637	Region in Clathrin and VPS			CAMPEP_0198249414-CAMNT_0043934045	PF00637.15: Region in Clathrin and VPS PF13838.1: Clathrin-H-link	nuclear	0.000252	0.000319	0.000407	0.000192
contig_704250_1_642_+	clust_190	Eukaryota	Eukaryota;Alveolata;Dinophyta;Dinophyceae;Dinophyceae_X;Dinophyceae_XX;Gymnodinium;Gymnodinium catenatum	Dinophyta	nve:NEMVE_v1g163153	hypothetical protein ; K04646 clathrin heavy chain	nve04142||nve04144	K04646	clathrin heavy chain	Lysosome || Endocytosis || Synaptic vesicle cycle || Endocrine and other factor-regulated calcium reabsorption || Huntington's disease || Bacterial invasion of epithelial cells		A7RVC0	KOG0985	Vesicle coat protein clathrin, heavy chain	Intracellular trafficking, secretion, and vesicular transport	CELLULAR PROCESSES AND SIGNALING	_GAP_||PF00637	_GAP_||Region in Clathrin and VPS			CAMPEP_0179194986-CAMNT_0020899331	PF00637.15: Region in Clathrin and VPS PF13838.1: Clathrin-H-link	nuclear	0.001487	0.002735	0	0.001166
contig_711233_410_658_-	clust_190	Eukaryota	Eukaryota;Opisthokonta;Metazoa;Urochordata;Urochordata_X;Ascidiacea;Ciona;Ciona savignyi	Opisthokonta	isc:IscW_ISCW019441	clathrin heavy chain, putative; K04646 clathrin heavy chain	isc04144||isc04142	K04646	clathrin heavy chain	Lysosome || Endocytosis || Synaptic vesicle cycle || Endocrine and other factor-regulated calcium reabsorption || Huntington's disease || Bacterial invasion of epithelial cells		B7PUK8	KOG0985	Vesicle coat protein clathrin, heavy chain	Intracellular trafficking, secretion, and vesicular transport	CELLULAR PROCESSES AND SIGNALING					ISCW019441-PA-DS793184IscaW1	clathrin heavy chain, putative	nuclear	0.001315	0.002266	0	0
contig_729184_1_756_-	clust_728	Eukaryota	Eukaryota;Stramenopiles;Stramenopiles_X;Bacillariophyta;Bacillariophyta_X;Polar-centric-Mediophyceae;Ditylum;Ditylum brightwellii Pop1 (SS4)	Diatom	tps:THAPSDRAFT_269540	CHC; clathrin heavy chain; K04646 clathrin heavy chain	tps04144	K04646	clathrin heavy chain	Lysosome || Endocytosis || Synaptic vesicle cycle || Endocrine and other factor-regulated calcium reabsorption || Huntington's disease || Bacterial invasion of epithelial cells		B8C8U9	KOG0985	Vesicle coat protein clathrin, heavy chain	Intracellular trafficking, secretion, and vesicular transport	CELLULAR PROCESSES AND SIGNALING	PF00637	Region in Clathrin and VPS			CAMPEP_0183316030-CAMNT_0025481727	PF00637.15: Region in Clathrin and VPS PF13838.1: Clathrin-H-link	nuclear	0.000757	0	0.000813	0.001725
contig_729184_876_1775_-	clust_728	Eukaryota	Eukaryota;Stramenopiles;Stramenopiles_X;Bacillariophyta;Bacillariophyta_X;Polar-centric-Mediophyceae;Odontella;Odontella aurita	Diatom	tps:THAPSDRAFT_269540	CHC; clathrin heavy chain; K04646 clathrin heavy chain	tps04144	K04646	clathrin heavy chain	Lysosome || Endocytosis || Synaptic vesicle cycle || Endocrine and other factor-regulated calcium reabsorption || Huntington's disease || Bacterial invasion of epithelial cells		B8C8U9	KOG0985	Vesicle coat protein clathrin, heavy chain	Intracellular trafficking, secretion, and vesicular transport	CELLULAR PROCESSES AND SIGNALING	_GAP_||PF09268||PF13838||_GAP_	_GAP_||Clathrin, heavy-chain linker||PF13838||_GAP_			CAMPEP_0183316030-CAMNT_0025481727	PF00637.15: Region in Clathrin and VPS PF13838.1: Clathrin-H-link	nuclear	0	0	0	0.000575
contig_72993_3338_3730_-	clust_190	Eukaryota	Eukaryota;Alveolata;Ciliophora;Spirotrichea;Choreotrichia;Strombidinopsidae;Strombidinopsis;Strombidinopsis sp.	Ciliophora	phu:Phum_PHUM105560	clathrin heavy chain, putative; K04646 clathrin heavy chain	phu04144||phu04142	K04646	clathrin heavy chain	Lysosome || Endocytosis || Synaptic vesicle cycle || Endocrine and other factor-regulated calcium reabsorption || Huntington's disease || Bacterial invasion of epithelial cells		E0VD43	KOG0985	Vesicle coat protein clathrin, heavy chain	Intracellular trafficking, secretion, and vesicular transport	CELLULAR PROCESSES AND SIGNALING	PF00637	Region in Clathrin and VPS			CAMPEP_0168616314-CAMNT_0008657097	PF00637.15: Region in Clathrin and VPS PF13838.1: Clathrin-H-link	nuclear	0.002995	0.000331	0.001235	0.001193
contig_72993_4330_4599_-	clust_190	Eukaryota	Eukaryota;Alveolata;Ciliophora;Spirotrichea;Oligotrichia;Strombidiidae;Strombidium;Strombidium inclinatum	Ciliophora	olu:OSTLU_28794	hypothetical protein; K04646 clathrin heavy chain	olu04144	K04646	clathrin heavy chain	Lysosome || Endocytosis || Synaptic vesicle cycle || Endocrine and other factor-regulated calcium reabsorption || Huntington's disease || Bacterial invasion of epithelial cells		A4RQV5	KOG0985	Vesicle coat protein clathrin, heavy chain	Intracellular trafficking, secretion, and vesicular transport	CELLULAR PROCESSES AND SIGNALING					CAMPEP_0170479408-CAMNT_0010751799	PF00637.15: Region in Clathrin and VPS PF13838.1: Clathrin-H-link	nuclear	0.001612	0.000331	0.001235	0.000895
contig_72993_713_880_-	clust_728	Eukaryota	Eukaryota;Alveolata;Ciliophora;Spirotrichea;Hypotrichia;Pseudokeronopsidae;Pseudokeronopsis;Pseudokeronopsis, Strain Brazil	Ciliophora	pti:PHATRDRAFT_54801	CHC; hypothetical protein; K04646 clathrin heavy chain	pti04144	K04646	clathrin heavy chain	Lysosome || Endocytosis || Synaptic vesicle cycle || Endocrine and other factor-regulated calcium reabsorption || Huntington's disease || Bacterial invasion of epithelial cells		B7G4Y3	KOG0985	Vesicle coat protein clathrin, heavy chain	Intracellular trafficking, secretion, and vesicular transport	CELLULAR PROCESSES AND SIGNALING	PF00637	Region in Clathrin and VPS			CAMPEP_0202965316-CAMNT_0049687989	PF00637.15: Region in Clathrin and VPS	nuclear	0.000115	0.000248	0.000823	0
contig_72993_970_1146_-	clust_190	Eukaryota	Eukaryota;Alveolata;Ciliophora;Spirotrichea;Hypotrichia;Pseudokeronopsidae;Pseudokeronopsis;Pseudokeronopsis, Strain Brazil	Ciliophora	ppp:PHYPADRAFT_167464	hypothetical protein; K04646 clathrin heavy chain	ppp04144	K04646	clathrin heavy chain	Lysosome || Endocytosis || Synaptic vesicle cycle || Endocrine and other factor-regulated calcium reabsorption || Huntington's disease || Bacterial invasion of epithelial cells		A9T0L4									CAMPEP_0170540868-CAMNT_0010843417	PF00637.15: Region in Clathrin and VPS PF13838.1: Clathrin-H-link	nuclear	0.00023	0	0.000617	0.001193
contig_747115_1_529_-	clust_728	Eukaryota	Eukaryota;Stramenopiles;Stramenopiles_X;Bacillariophyta;Bacillariophyta_X;Raphid-pennate;Fragilariopsis;Fragilariopsis kerguelensis L26_C5	Fragilariopsis	tps:THAPSDRAFT_269540	CHC; clathrin heavy chain; K04646 clathrin heavy chain	tps04144	K04646	clathrin heavy chain	Lysosome || Endocytosis || Synaptic vesicle cycle || Endocrine and other factor-regulated calcium reabsorption || Huntington's disease || Bacterial invasion of epithelial cells		B8C8U9	KOG0985	Vesicle coat protein clathrin, heavy chain	Intracellular trafficking, secretion, and vesicular transport	CELLULAR PROCESSES AND SIGNALING					CAMPEP_0188106184-CAMNT_0031397321	PF00637.15: Region in Clathrin and VPS PF13838.1: Clathrin-H-link	nuclear	0	0.002816	0.00093	0
contig_753899_1_898_-	clust_728	Eukaryota	Eukaryota;Stramenopiles;Stramenopiles_X;Bacillariophyta;Bacillariophyta_X;Polar-centric-Mediophyceae;Eucampia;Eucampia antarctica	Diatom	tps:THAPSDRAFT_269540	CHC; clathrin heavy chain; K04646 clathrin heavy chain	tps04144	K04646	clathrin heavy chain	Lysosome || Endocytosis || Synaptic vesicle cycle || Endocrine and other factor-regulated calcium reabsorption || Huntington's disease || Bacterial invasion of epithelial cells		B8C8U9	KOG0985	Vesicle coat protein clathrin, heavy chain	Intracellular trafficking, secretion, and vesicular transport	CELLULAR PROCESSES AND SIGNALING	_GAP_||PF00637||_GAP_	_GAP_||Region in Clathrin and VPS||_GAP_			CAMPEP_0197825532-CAMNT_0043425555	PF00637.15: Region in Clathrin and VPS PF13838.1: Clathrin-H-link	nuclear	0.000505	0	0	0
contig_771939_1_790_+	clust_728	Eukaryota	Eukaryota;Stramenopiles;Stramenopiles_X;Bacillariophyta;Bacillariophyta_X;Polar-centric-Mediophyceae;Thalassiosira;Thalassiosira antarctica, Strain CCMP982	Diatom	tps:THAPSDRAFT_269540	CHC; clathrin heavy chain; K04646 clathrin heavy chain	tps04144	K04646	clathrin heavy chain	Lysosome || Endocytosis || Synaptic vesicle cycle || Endocrine and other factor-regulated calcium reabsorption || Huntington's disease || Bacterial invasion of epithelial cells		B8C8U9	KOG0985	Vesicle coat protein clathrin, heavy chain	Intracellular trafficking, secretion, and vesicular transport	CELLULAR PROCESSES AND SIGNALING	_GAP_||PF13838||_GAP_	_GAP_||PF13838||_GAP_			CAMPEP_0193083864-CAMNT_0037414215	PF00637.15: Region in Clathrin and VPS PF13838.1: Clathrin-H-link	nuclear	0	0.000159	0	0
contig_772947_1_875_-	clust_728	Eukaryota	Eukaryota;Stramenopiles;Stramenopiles_X;Bacillariophyta;Bacillariophyta_X;Polar-centric-Mediophyceae;Thalassiosira;Thalassiosira antarctica, Strain CCMP982	Diatom	tps:THAPSDRAFT_269540	CHC; clathrin heavy chain; K04646 clathrin heavy chain	tps04144	K04646	clathrin heavy chain	Lysosome || Endocytosis || Synaptic vesicle cycle || Endocrine and other factor-regulated calcium reabsorption || Huntington's disease || Bacterial invasion of epithelial cells		B8C8U9	KOG0985	Vesicle coat protein clathrin, heavy chain	Intracellular trafficking, secretion, and vesicular transport	CELLULAR PROCESSES AND SIGNALING	_GAP_||PF00637	_GAP_||Region in Clathrin and VPS			CAMPEP_0192895334-CAMNT_0037179839	PF00637.15: Region in Clathrin and VPS PF13838.1: Clathrin-H-link	nuclear	0	0.000319	0	0.000958
contig_772947_890_1624_-	clust_728	Eukaryota	Eukaryota;Stramenopiles;Stramenopiles_X;Bacillariophyta;Bacillariophyta_X;Polar-centric-Mediophyceae;Thalassiosira;Thalassiosira antarctica, Strain CCMP982	Diatom	tps:THAPSDRAFT_269540	CHC; clathrin heavy chain; K04646 clathrin heavy chain	tps04144	K04646	clathrin heavy chain	Lysosome || Endocytosis || Synaptic vesicle cycle || Endocrine and other factor-regulated calcium reabsorption || Huntington's disease || Bacterial invasion of epithelial cells		B8C8U9	KOG0985	Vesicle coat protein clathrin, heavy chain	Intracellular trafficking, secretion, and vesicular transport	CELLULAR PROCESSES AND SIGNALING	_GAP_||PF00637	_GAP_||Region in Clathrin and VPS			CAMPEP_0193053396-CAMNT_0037376897	PF00637.15: Region in Clathrin and VPS PF13838.1: Clathrin-H-link	nuclear	0	0	0	0.002108
contig_796416_1_1005_+	clust_728	Eukaryota	Eukaryota;Stramenopiles;Stramenopiles_X;Bacillariophyta;Bacillariophyta_X;Raphid-pennate;Fragilariopsis;Fragilariopsis cylindrus	Fragilariopsis	pti:PHATRDRAFT_54801	CHC; hypothetical protein; K04646 clathrin heavy chain	pti04144	K04646	clathrin heavy chain	Lysosome || Endocytosis || Synaptic vesicle cycle || Endocrine and other factor-regulated calcium reabsorption || Huntington's disease || Bacterial invasion of epithelial cells		B7G4Y3	KOG0985	Vesicle coat protein clathrin, heavy chain	Intracellular trafficking, secretion, and vesicular transport	CELLULAR PROCESSES AND SIGNALING	PF00637	Region in Clathrin and VPS			CAMPEP_0199375482-CAMNT_0045146709	PF00637.15: Region in Clathrin and VPS PF13838.1: Clathrin-H-link	nuclear	0	0.001056	0	0
contig_799363_1_575_-	clust_728	Eukaryota	Eukaryota;Stramenopiles;Stramenopiles_X;Bacillariophyta;Bacillariophyta_X;Polar-centric-Mediophyceae;Chaetoceros;Chaetoceros dichaeta, Strain CCMP1751	Diatom	tps:THAPSDRAFT_269540	CHC; clathrin heavy chain; K04646 clathrin heavy chain	tps04144	K04646	clathrin heavy chain	Lysosome || Endocytosis || Synaptic vesicle cycle || Endocrine and other factor-regulated calcium reabsorption || Huntington's disease || Bacterial invasion of epithelial cells		B8C8U9	KOG0985	Vesicle coat protein clathrin, heavy chain	Intracellular trafficking, secretion, and vesicular transport	CELLULAR PROCESSES AND SIGNALING	PF01394||_GAP_	Clathrin propeller repeat||_GAP_			CAMPEP_0198249414-CAMNT_0043934045	PF00637.15: Region in Clathrin and VPS PF13838.1: Clathrin-H-link	nuclear	0	0	0	0.000383
contig_805318_1_997_-	clust_728	Eukaryota	Eukaryota;Stramenopiles;Stramenopiles_X;Bacillariophyta;Bacillariophyta_X;Polar-centric-Mediophyceae;Chaetoceros;Chaetoceros , Strain UNC1202	Diatom	tps:THAPSDRAFT_269540	CHC; clathrin heavy chain; K04646 clathrin heavy chain	tps04144	K04646	clathrin heavy chain	Lysosome || Endocytosis || Synaptic vesicle cycle || Endocrine and other factor-regulated calcium reabsorption || Huntington's disease || Bacterial invasion of epithelial cells		B8C8U9	KOG0985	Vesicle coat protein clathrin, heavy chain	Intracellular trafficking, secretion, and vesicular transport	CELLULAR PROCESSES AND SIGNALING	PF00637||_GAP_	Region in Clathrin and VPS||_GAP_			isotig03503_1_1452-ch_isotigs		nuclear	0	0.000319	0	0
contig_811628_416_829_+	clust_728	Eukaryota	Eukaryota;Stramenopiles;Stramenopiles_X;Bacillariophyta;Bacillariophyta_X;Polar-centric-Mediophyceae;Thalassiosira;Thalassiosira antarctica, Strain CCMP982	Diatom	tps:THAPSDRAFT_269540	CHC; clathrin heavy chain; K04646 clathrin heavy chain	tps04144	K04646	clathrin heavy chain	Lysosome || Endocytosis || Synaptic vesicle cycle || Endocrine and other factor-regulated calcium reabsorption || Huntington's disease || Bacterial invasion of epithelial cells		B8C8U9	KOG0985	Vesicle coat protein clathrin, heavy chain	Intracellular trafficking, secretion, and vesicular transport	CELLULAR PROCESSES AND SIGNALING	PF00637	Region in Clathrin and VPS			CAMPEP_0200102252-CAMNT_0046038133	PF00637.15: Region in Clathrin and VPS PF13838.1: Clathrin-H-link	nuclear	0	0.000319	0	0
contig_816544_1_757_+	clust_728	Eukaryota	Eukaryota;Stramenopiles;Stramenopiles_X;Chrysophyceae-Synurophyceae;Chrysophyceae-Synurophyceae_X;Clade-F;Paraphysomonas;Paraphysomonas imperforata PA2	Other Stramenopiles	tps:THAPSDRAFT_269540	CHC; clathrin heavy chain; K04646 clathrin heavy chain	tps04144	K04646	clathrin heavy chain	Lysosome || Endocytosis || Synaptic vesicle cycle || Endocrine and other factor-regulated calcium reabsorption || Huntington's disease || Bacterial invasion of epithelial cells		B8C8U9	KOG0985	Vesicle coat protein clathrin, heavy chain	Intracellular trafficking, secretion, and vesicular transport	CELLULAR PROCESSES AND SIGNALING					CAMPEP_0190465750-CAMNT_0034226535	PF00637.15: Region in Clathrin and VPS PF13838.1: Clathrin-H-link	nuclear	0.006017	0	0	0
contig_841012_1_229_+	clust_190	Eukaryota	Eukaryota;Alveolata;Ciliophora;Spirotrichea;Choreotrichia;Ptychocylididae;Favella;Favella ehrenbergii, Strain Fehren 1	Ciliophora	pti:PHATRDRAFT_54801	CHC; hypothetical protein; K04646 clathrin heavy chain	pti04144	K04646	clathrin heavy chain	Lysosome || Endocytosis || Synaptic vesicle cycle || Endocrine and other factor-regulated calcium reabsorption || Huntington's disease || Bacterial invasion of epithelial cells		B7G4Y3	KOG0985	Vesicle coat protein clathrin, heavy chain	Intracellular trafficking, secretion, and vesicular transport	CELLULAR PROCESSES AND SIGNALING	PF00637	Region in Clathrin and VPS			CAMPEP_0199838442-CAMNT_0045731677	PF00637.15: Region in Clathrin and VPS PF13838.1: Clathrin-H-link	nuclear	0.000115	0.00091	0.00144	0
contig_851026_1_351_-	clust_728	Eukaryota	Eukaryota;Stramenopiles;Stramenopiles_X;Bacillariophyta;Bacillariophyta_X;Raphid-pennate;Fragilariopsis;Fragilariopsis cylindrus	Fragilariopsis	pti:PHATRDRAFT_54801	CHC; hypothetical protein; K04646 clathrin heavy chain	pti04144	K04646	clathrin heavy chain	Lysosome || Endocytosis || Synaptic vesicle cycle || Endocrine and other factor-regulated calcium reabsorption || Huntington's disease || Bacterial invasion of epithelial cells		B7G4Y3	KOG0985	Vesicle coat protein clathrin, heavy chain	Intracellular trafficking, secretion, and vesicular transport	CELLULAR PROCESSES AND SIGNALING	PF00637	Region in Clathrin and VPS			CAMPEP_0188106184-CAMNT_0031397321	PF00637.15: Region in Clathrin and VPS PF13838.1: Clathrin-H-link	nuclear	0.002524	0	0	0
contig_898889_1_887_+	clust_190	Eukaryota	Eukaryota;Opisthokonta;Metazoa;Craniata;Craniata_X;Archosauria;Gallus;Gallus gallus	Opisthokonta	phu:Phum_PHUM105560	clathrin heavy chain, putative; K04646 clathrin heavy chain	phu04144||phu04142	K04646	clathrin heavy chain	Lysosome || Endocytosis || Synaptic vesicle cycle || Endocrine and other factor-regulated calcium reabsorption || Huntington's disease || Bacterial invasion of epithelial cells		E0VD43	KOG0985	Vesicle coat protein clathrin, heavy chain	Intracellular trafficking, secretion, and vesicular transport	CELLULAR PROCESSES AND SIGNALING	PF13838||_GAP_||PF00637	PF13838||_GAP_||Region in Clathrin and VPS			PHUM105560-PA-DS235072PhumU1	clathrin heavy chain, putative	nuclear	0.001315	0.002266	0	0
contig_977037_1_1132_-	clust_190	Eukaryota	Eukaryota;Stramenopiles;Stramenopiles_X;Oomyceta;Oomyceta_X;Oomyceta_XX;Phytophthora;Phytophthora infestans	Other Stramenopiles	nve:NEMVE_v1g163153	hypothetical protein ; K04646 clathrin heavy chain	nve04142||nve04144	K04646	clathrin heavy chain	Lysosome || Endocytosis || Synaptic vesicle cycle || Endocrine and other factor-regulated calcium reabsorption || Huntington's disease || Bacterial invasion of epithelial cells		A7RVC0	KOG0985	Vesicle coat protein clathrin, heavy chain	Intracellular trafficking, secretion, and vesicular transport	CELLULAR PROCESSES AND SIGNALING	_GAP_||PF00637	_GAP_||Region in Clathrin and VPS			PYU1_T005764-scf1117875581402pu1		nuclear	0.003008	0	0	0.010703
AP-2
		taxonomic assignment			annotation																			taxon-normalized ORF abundance
orf_id	cluster_id	domain	best_tax_string	taxonomic_group	kegg_hit	kegg_desc	kegg_pathway	KO	KO_desc	KO_pathway	EC	uniprot	KOG_id	KOG_desc	KOG_class	KOG_group	PFams	PFams_desc	TIGRFams	TIGRFams_desc	best_hit	best_hit_annotation	grpnorm_compartment	ice-edge	T0_A	T0_B	T0_C
contig_1006854_1_631_-	clust_2096	Eukaryota	Eukaryota;Stramenopiles;Stramenopiles_X;Bacillariophyta;Bacillariophyta_X;Polar-centric-Mediophyceae;Chaetoceros;Chaetoceros debilis, Strain MM31A-1	Diatom	tps:THAPSDRAFT_39847	APM2; clathrin adaptor complex subunit; K11826 AP-2 complex subunit mu-1	tps04144	K11826	AP-2 complex subunit mu-1	Endocytosis || Synaptic vesicle cycle || Endocrine and other factor-regulated calcium reabsorption || Huntington's disease		B8BXI4	KOG0938	Adaptor complexes medium subunit family	Intracellular trafficking, secretion, and vesicular transport	CELLULAR PROCESSES AND SIGNALING	PF01217||PF00928	Clathrin adaptor complex small chain||Adaptor complexes medium subunit family			CAMPEP_0197833262-CAMNT_0043437225	PF00928.16: Adaptor complexes medium subunit family	nuclear	0	0	0	0.000575
contig_1032790_99_425_-	clust_7438	Eukaryota	Eukaryota;Opisthokonta;Metazoa;Arthropoda;Crustacea;Branchiopoda;Daphnia;Daphnia pulex	Opisthokonta	phu:Phum_PHUM549810	transcription factor AP-2 beta, putative; K09180 transcription factor AP-2, invertebrate		K09180	transcription factor AP-2, invertebrate			E0W0C5	KOG3811	Transcription factor AP-2	Transcription	INFORMATION STORAGE AND PROCESSING	PF03299	Transcription factor AP-2			DappuP330596-scaffold_144Dappu1		nuclear	0	0.002266	0	0
contig_1032912_29_949_-	clust_1518	Eukaryota	Eukaryota;Stramenopiles;Stramenopiles_X;Bacillariophyta;Bacillariophyta_X;Raphid-pennate;Pseudo-nitzschia;Pseudo-nitzschia arenysensis	Pseudo-nitzschia	pti:PHATRDRAFT_54442	AP1alpha; hypothetical protein; K11824 AP-2 complex subunit alpha	pti04144	K11824	AP-2 complex subunit alpha	Endocytosis || Synaptic vesicle cycle || Endocrine and other factor-regulated calcium reabsorption || Huntington's disease		B7FY75	KOG1077	Vesicle coat complex AP-2, alpha subunit	Intracellular trafficking, secretion, and vesicular transport	CELLULAR PROCESSES AND SIGNALING	PF01602	Adaptin N terminal region			e_gw1.2.608.1-Fracy_scaffold_2		nuclear	0.00265	0	0	0.008063
contig_1036052_214_1011_+	clust_2096	Eukaryota	Eukaryota;Stramenopiles;Stramenopiles_X;Bacillariophyta;Bacillariophyta_X;Raphid-pennate;Pseudo-nitzschia;Pseudo-nitzschia arenysensis	Pseudo-nitzschia	pti:PHATRDRAFT_18142	AP2mu; hypothetical protein; K11826 AP-2 complex subunit mu-1	pti04144	K11826	AP-2 complex subunit mu-1	Endocytosis || Synaptic vesicle cycle || Endocrine and other factor-regulated calcium reabsorption || Huntington's disease		B7FSB1	KOG0938	Adaptor complexes medium subunit family	Intracellular trafficking, secretion, and vesicular transport	CELLULAR PROCESSES AND SIGNALING	PF01217||PF00928	Clathrin adaptor complex small chain||Adaptor complexes medium subunit family			fgenesh2_pg.76_#_36-Fracy_scaffold_76		nuclear	0.007951	0.001871	0	0
contig_1051989_195_466_-	clust_737	Eukaryota	Eukaryota;Alveolata;Dinophyta;Dinophyceae;Dinophyceae_X;Dinophyceae_XX;Amphidinium;Amphidinium carterae, Strain CCMP1314	Dinophyta	tps:THAPSDRAFT_36490	APS2; AP17, clathrin adaptor complex AP2 small chain; K11827 AP-2 complex subunit sigma-1	tps04144	K11827	AP-2 complex subunit sigma-1	Endocytosis || Synaptic vesicle cycle || Endocrine and other factor-regulated calcium reabsorption || Huntington's disease		B8C940	KOG0935	Clathrin adaptor complex, small subunit	Intracellular trafficking, secretion, and vesicular transport	CELLULAR PROCESSES AND SIGNALING	PF01217	Clathrin adaptor complex small chain			CAMPEP_0196850962-CAMNT_0042234897	PF01217.15: Clathrin adaptor complex small chain	nuclear	0	0	0.001483	0.0007
contig_1103475_302_891_+	clust_2096	Eukaryota	Eukaryota;Opisthokonta;Metazoa;Craniata;Craniata_X;Craniata_XX;Bos;Bos taurus	Opisthokonta	isc:IscW_ISCW011504	clathrin-adaptor protein, putative; K11826 AP-2 complex subunit mu-1	isc04144	K11826	AP-2 complex subunit mu-1	Endocytosis || Synaptic vesicle cycle || Endocrine and other factor-regulated calcium reabsorption || Huntington's disease		B7Q914	KOG0938	Adaptor complexes medium subunit family	Intracellular trafficking, secretion, and vesicular transport	CELLULAR PROCESSES AND SIGNALING	PF01217||_GAP_	Clathrin adaptor complex small chain||_GAP_			ISCW011504-PA-DS886827IscaW1	clathrin-adaptor protein, putative	nuclear	0.001315	0	0	0
contig_1140295_336_823_-	clust_737	Eukaryota	Eukaryota;Stramenopiles;Stramenopiles_X;Bacillariophyta;Bacillariophyta_X;Polar-centric-Mediophyceae;Chaetoceros;Chaetoceros , Strain UNC1202	Diatom	pti:PHATRDRAFT_54935	AP2sigma; hypothetical protein; K11827 AP-2 complex subunit sigma-1	pti04144	K11827	AP-2 complex subunit sigma-1	Endocytosis || Synaptic vesicle cycle || Endocrine and other factor-regulated calcium reabsorption || Huntington's disease		B7G7W3	KOG0935	Clathrin adaptor complex, small subunit	Intracellular trafficking, secretion, and vesicular transport	CELLULAR PROCESSES AND SIGNALING	PF01217	Clathrin adaptor complex small chain			CAMPEP_0116029392-CAMNT_0003503767	PF01217.15: Clathrin adaptor complex small chain	nuclear	0.002775	0.002869	0.001627	0.000958
contig_1146025_1_896_-	clust_1518	Eukaryota	Eukaryota;Stramenopiles;Stramenopiles_X;Bacillariophyta;Bacillariophyta_X;Raphid-pennate;Pseudo-nitzschia;Pseudo-nitzschia arenysensis	Pseudo-nitzschia	pti:PHATRDRAFT_54442	AP1alpha; hypothetical protein; K11824 AP-2 complex subunit alpha	pti04144	K11824	AP-2 complex subunit alpha	Endocytosis || Synaptic vesicle cycle || Endocrine and other factor-regulated calcium reabsorption || Huntington's disease		B7FY75	KOG1077	Vesicle coat complex AP-2, alpha subunit	Intracellular trafficking, secretion, and vesicular transport	CELLULAR PROCESSES AND SIGNALING	PF01602||_GAP_	Adaptin N terminal region||_GAP_			e_gw1.2.608.1-Fracy_scaffold_2		nuclear	0.005301	0	0	0.001152
contig_1168450_266_673_-	clust_1518	Eukaryota	Eukaryota;Stramenopiles;Stramenopiles_X;Bacillariophyta;Bacillariophyta_X;Polar-centric-Mediophyceae;Ditylum;Ditylum brightwellii GSO103	Diatom	pti:PHATRDRAFT_54442	AP1alpha; hypothetical protein; K11824 AP-2 complex subunit alpha	pti04144	K11824	AP-2 complex subunit alpha	Endocytosis || Synaptic vesicle cycle || Endocrine and other factor-regulated calcium reabsorption || Huntington's disease		B7FY75	KOG1077	Vesicle coat complex AP-2, alpha subunit	Intracellular trafficking, secretion, and vesicular transport	CELLULAR PROCESSES AND SIGNALING	PF02296	Alpha adaptin AP2, C-terminal domain			CAMPEP_0197442176-CAMNT_0042972597	PF01602.15: Adaptin N terminal region PF02296.11: Alpha adaptin AP2, C-terminal domain	nuclear	0.000252	0	0	0
contig_1187567_283_1011_-	clust_2096	Eukaryota	Eukaryota;Stramenopiles;Stramenopiles_X;Bacillariophyta;Bacillariophyta_X;Polar-centric-Mediophyceae;Ditylum;Ditylum brightwellii Pop1 (SS4)	Diatom	pti:PHATRDRAFT_18142	AP2mu; hypothetical protein; K11826 AP-2 complex subunit mu-1	pti04144	K11826	AP-2 complex subunit mu-1	Endocytosis || Synaptic vesicle cycle || Endocrine and other factor-regulated calcium reabsorption || Huntington's disease		B7FSB1	KOG0938	Adaptor complexes medium subunit family	Intracellular trafficking, secretion, and vesicular transport	CELLULAR PROCESSES AND SIGNALING	PF00928	Adaptor complexes medium subunit family			CAMPEP_0183296242-CAMNT_0025457835	PF00928.16: Adaptor complexes medium subunit family PF01217.15: Clathrin adaptor complex small chain	nuclear	0.001766	0.000159	0	0
contig_1205636_1181_1852_-	clust_2096	Eukaryota	Eukaryota;Stramenopiles;Stramenopiles_X;Bacillariophyta;Bacillariophyta_X;Raphid-pennate;Pseudo-nitzschia;Pseudo-nitzschia arenysensis	Pseudo-nitzschia	pti:PHATRDRAFT_18142	AP2mu; hypothetical protein; K11826 AP-2 complex subunit mu-1	pti04144	K11826	AP-2 complex subunit mu-1	Endocytosis || Synaptic vesicle cycle || Endocrine and other factor-regulated calcium reabsorption || Huntington's disease		B7FSB1	KOG0938	Adaptor complexes medium subunit family	Intracellular trafficking, secretion, and vesicular transport	CELLULAR PROCESSES AND SIGNALING	PF00928	Adaptor complexes medium subunit family			e_gw1.23.67.1-Fracy_scaffold_23		nuclear	0.001325	0.001247	0	0
contig_1239760_151_960_+	clust_7438	Eukaryota	Eukaryota;Opisthokonta;Metazoa;Arthropoda;Hexapoda;Insecta;Acyrthosiphon;Acyrthosiphon pisum	Opisthokonta	phu:Phum_PHUM549810	transcription factor AP-2 beta, putative; K09180 transcription factor AP-2, invertebrate		K09180	transcription factor AP-2, invertebrate			E0W0C5	KOG3811	Transcription factor AP-2	Transcription	INFORMATION STORAGE AND PROCESSING	_GAP_||PF03299	_GAP_||Transcription factor AP-2			PHUM549810-PA-DS235858PhumU1	transcription factor AP-2 beta, putative	nuclear	0	0	0.002521	0
contig_1245708_951_1331_-	clust_1518	Eukaryota	Eukaryota;Stramenopiles;Stramenopiles_X;Bacillariophyta;Bacillariophyta_X;Raphid-pennate;Fragilariopsis;Fragilariopsis cylindrus	Fragilariopsis	pti:PHATRDRAFT_54442	AP1alpha; hypothetical protein; K11824 AP-2 complex subunit alpha	pti04144	K11824	AP-2 complex subunit alpha	Endocytosis || Synaptic vesicle cycle || Endocrine and other factor-regulated calcium reabsorption || Huntington's disease		B7FY75	KOG1077	Vesicle coat complex AP-2, alpha subunit	Intracellular trafficking, secretion, and vesicular transport	CELLULAR PROCESSES AND SIGNALING	PF01602	Adaptin N terminal region			e_gw1.2.608.1-Fracy_scaffold_2		nuclear	0.000505	0.00176	0	0
contig_1248962_1_479_-	clust_1518	Eukaryota	Eukaryota;Stramenopiles;Stramenopiles_X;Bacillariophyta;Bacillariophyta_X;Raphid-pennate;Fragilariopsis;Fragilariopsis cylindrus	Fragilariopsis	pti:PHATRDRAFT_54442	AP1alpha; hypothetical protein; K11824 AP-2 complex subunit alpha	pti04144	K11824	AP-2 complex subunit alpha	Endocytosis || Synaptic vesicle cycle || Endocrine and other factor-regulated calcium reabsorption || Huntington's disease		B7FY75					_GAP_||PF02296	_GAP_||Alpha adaptin AP2, C-terminal domain			CAMPEP_0188078332-CAMNT_0031355269	PF01602.15: Adaptin N terminal region PF02296.11: Alpha adaptin AP2, C-terminal domain	nuclear	0.00101	0.000352	0	0
contig_1294271_407_907_-	clust_1518	Eukaryota	Eukaryota;Stramenopiles;Stramenopiles_X;Bacillariophyta;Bacillariophyta_X;Raphid-pennate;Pseudo-nitzschia;Pseudo-nitzschia arenysensis	Pseudo-nitzschia	pti:PHATRDRAFT_54442	AP1alpha; hypothetical protein; K11824 AP-2 complex subunit alpha	pti04144	K11824	AP-2 complex subunit alpha	Endocytosis || Synaptic vesicle cycle || Endocrine and other factor-regulated calcium reabsorption || Huntington's disease		B7FY75	KOG1077	Vesicle coat complex AP-2, alpha subunit	Intracellular trafficking, secretion, and vesicular transport	CELLULAR PROCESSES AND SIGNALING	_GAP_||PF02296	_GAP_||Alpha adaptin AP2, C-terminal domain			CAMPEP_0199764076-CAMNT_0045638601	PF01602.15: Adaptin N terminal region PF02296.11: Alpha adaptin AP2, C-terminal domain	nuclear	0.00265	0.004366	0	0
contig_130941_175_558_+	clust_737	Eukaryota	Eukaryota;Alveolata;Ciliophora;Spirotrichea;Euplotia;Euplotidae;Euplotes;Euplotes crassus, Strain CT5	Ciliophora	cre:CHLREDRAFT_195448	AP2S2; Sigma2-Adaptin; K11827 AP-2 complex subunit sigma-1	cre04144	K11827	AP-2 complex subunit sigma-1	Endocytosis || Synaptic vesicle cycle || Endocrine and other factor-regulated calcium reabsorption || Huntington's disease		A8I7J8	KOG0935	Clathrin adaptor complex, small subunit	Intracellular trafficking, secretion, and vesicular transport	CELLULAR PROCESSES AND SIGNALING	PF01217	Clathrin adaptor complex small chain			CAMPEP_0197009930-CAMNT_0042431505	PF01217.15: Clathrin adaptor complex small chain	nuclear	0.00023	0	0.000206	0.000895
contig_1325186_995_1792_-	clust_2096	Eukaryota	Eukaryota;Stramenopiles;Stramenopiles_X;Bacillariophyta;Bacillariophyta_X;Raphid-pennate;Pseudo-nitzschia;Pseudo-nitzschia arenysensis	Pseudo-nitzschia	pti:PHATRDRAFT_18142	AP2mu; hypothetical protein; K11826 AP-2 complex subunit mu-1	pti04144	K11826	AP-2 complex subunit mu-1	Endocytosis || Synaptic vesicle cycle || Endocrine and other factor-regulated calcium reabsorption || Huntington's disease		B7FSB1	KOG0938	Adaptor complexes medium subunit family	Intracellular trafficking, secretion, and vesicular transport	CELLULAR PROCESSES AND SIGNALING	PF01217||PF00928	Clathrin adaptor complex small chain||Adaptor complexes medium subunit family			e_gw1.23.67.1-Fracy_scaffold_23		nuclear	0.006626	0.001871	0	0
contig_1339577_155_583_-	clust_737	Eukaryota	Eukaryota;Hacrobia;Haptophyta;Prymnesiophyceae;Phaeocystales;Phaeocystaceae;Phaeocystis;Phaeocystis antarctica, Strain CCMP1374	Other Haptophyta	ppp:PHYPADRAFT_221849	hypothetical protein; K11827 AP-2 complex subunit sigma-1	ppp04144	K11827	AP-2 complex subunit sigma-1	Endocytosis || Synaptic vesicle cycle || Endocrine and other factor-regulated calcium reabsorption || Huntington's disease		A9TFL3	KOG0935	Clathrin adaptor complex, small subunit	Intracellular trafficking, secretion, and vesicular transport	CELLULAR PROCESSES AND SIGNALING	PF01217	Clathrin adaptor complex small chain			CAMPEP_0181193968-CAMNT_0023283453	PF01217.15: Clathrin adaptor complex small chain	nuclear	0.003804	0.002598	0	0.001864
contig_1340248_1_342_+	clust_1518	Eukaryota	Eukaryota;Stramenopiles;Stramenopiles_X;Bacillariophyta;Bacillariophyta_X;Radial-centric-basal-Coscinodiscophyceae;Leptocylindrus;Leptocylindrus danicus var. danicus B650	Diatom	pti:PHATRDRAFT_54442	AP1alpha; hypothetical protein; K11824 AP-2 complex subunit alpha	pti04144	K11824	AP-2 complex subunit alpha	Endocytosis || Synaptic vesicle cycle || Endocrine and other factor-regulated calcium reabsorption || Huntington's disease		B7FY75					PF02296	Alpha adaptin AP2, C-terminal domain			CAMPEP_0116010682-CAMNT_0003479805	PF01602.15: Adaptin N terminal region PF02296.11: Alpha adaptin AP2, C-terminal domain	nuclear	0	0.000159	0.000407	0
contig_1361417_1_409_+	clust_7438	Eukaryota	Eukaryota;Opisthokonta;Metazoa;Arthropoda;Hexapoda;Insecta;Acyrthosiphon;Acyrthosiphon pisum	Opisthokonta	phu:Phum_PHUM549810	transcription factor AP-2 beta, putative; K09180 transcription factor AP-2, invertebrate		K09180	transcription factor AP-2, invertebrate			E0W0C5	KOG3811	Transcription factor AP-2	Transcription	INFORMATION STORAGE AND PROCESSING	PF03299	Transcription factor AP-2			PHUM549810-PA-DS235858PhumU1	transcription factor AP-2 beta, putative	nuclear	0.001315	0	0	0
contig_1369599_292_747_+	clust_737	Eukaryota	Eukaryota;Stramenopiles;Stramenopiles_X;Bacillariophyta;Bacillariophyta_X;Polar-centric-Mediophyceae;Chaetoceros;Chaetoceros , Strain UNC1202	Diatom	pti:PHATRDRAFT_54935	AP2sigma; hypothetical protein; K11827 AP-2 complex subunit sigma-1	pti04144	K11827	AP-2 complex subunit sigma-1	Endocytosis || Synaptic vesicle cycle || Endocrine and other factor-regulated calcium reabsorption || Huntington's disease		B7G7W3	KOG0935	Clathrin adaptor complex, small subunit	Intracellular trafficking, secretion, and vesicular transport	CELLULAR PROCESSES AND SIGNALING	PF01217	Clathrin adaptor complex small chain			CAMPEP_0198278770-CAMNT_0043973873	PF01217.15: Clathrin adaptor complex small chain	nuclear	0	0.000638	0	0.000383
contig_148910_282_713_-	clust_737	Eukaryota	Eukaryota;Stramenopiles;Stramenopiles_X;Dictyochophyceae;Dictyochophyceae_X;Florenciellales;Florenciella;Florenciella parvula CCMP2471	Other Stramenopiles	tps:THAPSDRAFT_36490	APS2; AP17, clathrin adaptor complex AP2 small chain; K11827 AP-2 complex subunit sigma-1	tps04144	K11827	AP-2 complex subunit sigma-1	Endocytosis || Synaptic vesicle cycle || Endocrine and other factor-regulated calcium reabsorption || Huntington's disease		B8C940	KOG0935	Clathrin adaptor complex, small subunit	Intracellular trafficking, secretion, and vesicular transport	CELLULAR PROCESSES AND SIGNALING	PF01217	Clathrin adaptor complex small chain			PYU1_T003648-scf1117875582041pu1		nuclear	0	0	0	0.03211
contig_155667_1_717_+	clust_1518	Eukaryota	Eukaryota;Stramenopiles;Stramenopiles_X;Bicoecea;Borokales;Borokaceae;Bicosoecida;Bicosoecid sp, Strain ms1	Other Stramenopiles	ppp:PHYPADRAFT_205228	hypothetical protein; K11824 AP-2 complex subunit alpha	ppp04144	K11824	AP-2 complex subunit alpha	Endocytosis || Synaptic vesicle cycle || Endocrine and other factor-regulated calcium reabsorption || Huntington's disease		A9RSM0	KOG1077	Vesicle coat complex AP-2, alpha subunit	Intracellular trafficking, secretion, and vesicular transport	CELLULAR PROCESSES AND SIGNALING	_GAP_||PF01602	_GAP_||Adaptin N terminal region			Esi0143_0066-EctoSi1009	Coatomer protein complex, alpha sub-unit r:382567-397513	nuclear	0.003008	0	0.005355	0.037461
contig_247680_668_1060_+	clust_737	Eukaryota	Eukaryota;Stramenopiles;Stramenopiles_X;Bacillariophyta;Bacillariophyta_X;Raphid-pennate;Pseudo-nitzschia;Pseudo-nitzschia arenysensis	Pseudo-nitzschia	pti:PHATRDRAFT_54935	AP2sigma; hypothetical protein; K11827 AP-2 complex subunit sigma-1	pti04144	K11827	AP-2 complex subunit sigma-1	Endocytosis || Synaptic vesicle cycle || Endocrine and other factor-regulated calcium reabsorption || Huntington's disease		B7G7W3	KOG0935	Clathrin adaptor complex, small subunit	Intracellular trafficking, secretion, and vesicular transport	CELLULAR PROCESSES AND SIGNALING	PF01217	Clathrin adaptor complex small chain			CAMPEP_0172501212-CAMNT_0013275877	PF01217.15: Clathrin adaptor complex small chain	nuclear	0.009277	0.002495	0	0.008063
contig_252090_32_1073_-	clust_7438	Eukaryota	Eukaryota;Opisthokonta;Metazoa;Arthropoda;Hexapoda;Insecta;Apis;Apis mellifera	Opisthokonta	phu:Phum_PHUM549810	transcription factor AP-2 beta, putative; K09180 transcription factor AP-2, invertebrate		K09180	transcription factor AP-2, invertebrate			E0W0C5	KOG3811	Transcription factor AP-2	Transcription	INFORMATION STORAGE AND PROCESSING	_GAP_||PF03299||_GAP_	_GAP_||Transcription factor AP-2||_GAP_			PHUM549810-PA-DS235858PhumU1	transcription factor AP-2 beta, putative	nuclear	0.000657	0	0	0
contig_256185_172_843_+	clust_737	Eukaryota	Eukaryota;Alveolata;Ciliophora;Oligohymenophorea;Peniculia;Parameciidae;Paramecium;Paramecium tetraurelia	Ciliophora	cre:CHLREDRAFT_195448	AP2S2; Sigma2-Adaptin; K11827 AP-2 complex subunit sigma-1	cre04144	K11827	AP-2 complex subunit sigma-1	Endocytosis || Synaptic vesicle cycle || Endocrine and other factor-regulated calcium reabsorption || Huntington's disease		A8I7J8	KOG0935	Clathrin adaptor complex, small subunit	Intracellular trafficking, secretion, and vesicular transport	CELLULAR PROCESSES AND SIGNALING	_GAP_||PF01217	_GAP_||Clathrin adaptor complex small chain			CAMPEP_0197009930-CAMNT_0042431505	PF01217.15: Clathrin adaptor complex small chain	nuclear	0.00023	0.000496	0.000206	0
contig_311242_1_830_+	clust_2096	Eukaryota	Eukaryota;Stramenopiles;Stramenopiles_X;Bacillariophyta;Bacillariophyta_X;Raphid-pennate;Nitzschia;Nitzschia MBIC11128	Diatom	pti:PHATRDRAFT_18142	AP2mu; hypothetical protein; K11826 AP-2 complex subunit mu-1	pti04144	K11826	AP-2 complex subunit mu-1	Endocytosis || Synaptic vesicle cycle || Endocrine and other factor-regulated calcium reabsorption || Huntington's disease		B7FSB1	KOG0938	Adaptor complexes medium subunit family	Intracellular trafficking, secretion, and vesicular transport	CELLULAR PROCESSES AND SIGNALING	_GAP_||PF00928	_GAP_||Adaptor complexes medium subunit family			CAMPEP_0199763646-CAMNT_0045638029	PF00928.16: Adaptor complexes medium subunit family	nuclear	0	0.000159	0.000407	0
contig_406061_208_1038_+	clust_1518	Eukaryota	Eukaryota;Stramenopiles;Stramenopiles_X;Bacillariophyta;Bacillariophyta_X;Raphid-pennate;Pseudo-nitzschia;Pseudo-nitzschia arenysensis	Pseudo-nitzschia	pti:PHATRDRAFT_54442	AP1alpha; hypothetical protein; K11824 AP-2 complex subunit alpha	pti04144	K11824	AP-2 complex subunit alpha	Endocytosis || Synaptic vesicle cycle || Endocrine and other factor-regulated calcium reabsorption || Huntington's disease		B7FY75	KOG1077	Vesicle coat complex AP-2, alpha subunit	Intracellular trafficking, secretion, and vesicular transport	CELLULAR PROCESSES AND SIGNALING	PF01602	Adaptin N terminal region			e_gw1.2.608.1-Fracy_scaffold_2		nuclear	0.00265	0	0	0
contig_414940_1_786_+	clust_2096	Eukaryota	Eukaryota;Opisthokonta;Metazoa;Arthropoda;Hexapoda;Insecta;Drosophila;Drosophila melanogaster	Opisthokonta	phu:Phum_PHUM289210	AP-2 complex subunit mu-1, putative; K11826 AP-2 complex subunit mu-1	phu04144	K11826	AP-2 complex subunit mu-1	Endocytosis || Synaptic vesicle cycle || Endocrine and other factor-regulated calcium reabsorption || Huntington's disease		E0VLK9	KOG0938	Adaptor complexes medium subunit family	Intracellular trafficking, secretion, and vesicular transport	CELLULAR PROCESSES AND SIGNALING	PF00928	Adaptor complexes medium subunit family			DappuP306409-scaffold_5Dappu1		nuclear	0.000657	0	0.005043	0
contig_439701_1_520_-	clust_1518	Eukaryota	Eukaryota;Stramenopiles;Stramenopiles_X;Bacillariophyta;Bacillariophyta_X;Raphid-pennate;Pseudo-nitzschia;Pseudo-nitzschia arenysensis	Pseudo-nitzschia	pti:PHATRDRAFT_54442	AP1alpha; hypothetical protein; K11824 AP-2 complex subunit alpha	pti04144	K11824	AP-2 complex subunit alpha	Endocytosis || Synaptic vesicle cycle || Endocrine and other factor-regulated calcium reabsorption || Huntington's disease		B7FY75	KOG1077	Vesicle coat complex AP-2, alpha subunit	Intracellular trafficking, secretion, and vesicular transport	CELLULAR PROCESSES AND SIGNALING	PF01602	Adaptin N terminal region			CAMPEP_0188078332-CAMNT_0031355269	PF01602.15: Adaptin N terminal region PF02296.11: Alpha adaptin AP2, C-terminal domain	nuclear	0	0.001247	0.002134	0
contig_477526_1_867_-	clust_1518	Eukaryota	Eukaryota;Stramenopiles;Stramenopiles_X;Bacillariophyta;Bacillariophyta_X;Polar-centric-Mediophyceae;Chaetoceros;Chaetoceros dichaeta, Strain CCMP1751	Diatom	pti:PHATRDRAFT_54442	AP1alpha; hypothetical protein; K11824 AP-2 complex subunit alpha	pti04144	K11824	AP-2 complex subunit alpha	Endocytosis || Synaptic vesicle cycle || Endocrine and other factor-regulated calcium reabsorption || Huntington's disease		B7FY75	KOG1077	Vesicle coat complex AP-2, alpha subunit	Intracellular trafficking, secretion, and vesicular transport	CELLULAR PROCESSES AND SIGNALING	PF01602	Adaptin N terminal region			CAMPEP_0197841920-CAMNT_0043451731	PF01602.15: Adaptin N terminal region PF02296.11: Alpha adaptin AP2, C-terminal domain	nuclear	0.000505	0.000319	0	0
contig_522220_1144_1350_+	clust_2096	Eukaryota	Eukaryota;Stramenopiles;Stramenopiles_X;Bacillariophyta;Bacillariophyta_X;Polar-centric-Mediophyceae;Chaetoceros;Chaetoceros , Strain UNC1202	Diatom	pti:PHATRDRAFT_18142	AP2mu; hypothetical protein; K11826 AP-2 complex subunit mu-1	pti04144	K11826	AP-2 complex subunit mu-1	Endocytosis || Synaptic vesicle cycle || Endocrine and other factor-regulated calcium reabsorption || Huntington's disease		B7FSB1	KOG0938	Adaptor complexes medium subunit family	Intracellular trafficking, secretion, and vesicular transport	CELLULAR PROCESSES AND SIGNALING	PF00928	Adaptor complexes medium subunit family			CAMPEP_0184878782-CAMNT_0027382597	PF00928.16: Adaptor complexes medium subunit family	nuclear	0	0.000319	0	0
contig_522220_260_1015_+	clust_2096	Eukaryota	Eukaryota;Stramenopiles;Stramenopiles_X;Bacillariophyta;Bacillariophyta_X;Polar-centric-Mediophyceae;Chaetoceros;Chaetoceros , Strain UNC1202	Diatom	pti:PHATRDRAFT_18142	AP2mu; hypothetical protein; K11826 AP-2 complex subunit mu-1	pti04144	K11826	AP-2 complex subunit mu-1	Endocytosis || Synaptic vesicle cycle || Endocrine and other factor-regulated calcium reabsorption || Huntington's disease		B7FSB1	KOG0938	Adaptor complexes medium subunit family	Intracellular trafficking, secretion, and vesicular transport	CELLULAR PROCESSES AND SIGNALING	_GAP_||PF00928	_GAP_||Adaptor complexes medium subunit family			CAMPEP_0180949756-CAMNT_0023008759	PF00928.16: Adaptor complexes medium subunit family PF01217.15: Clathrin adaptor complex small chain	nuclear	0.000505	0.000478	0	0.000958
contig_591133_26_487_+	clust_737	Eukaryota	Eukaryota;Stramenopiles;Stramenopiles_X;Bacillariophyta;Bacillariophyta_X;Raphid-pennate;Pseudo-nitzschia;Pseudo-nitzschia arenysensis	Pseudo-nitzschia	pti:PHATRDRAFT_54935	AP2sigma; hypothetical protein; K11827 AP-2 complex subunit sigma-1	pti04144	K11827	AP-2 complex subunit sigma-1	Endocytosis || Synaptic vesicle cycle || Endocrine and other factor-regulated calcium reabsorption || Huntington's disease		B7G7W3	KOG0935	Clathrin adaptor complex, small subunit	Intracellular trafficking, secretion, and vesicular transport	CELLULAR PROCESSES AND SIGNALING	PF01217	Clathrin adaptor complex small chain			CAMPEP_0197175456-CAMNT_0042624625	PF01217.15: Clathrin adaptor complex small chain	nuclear	0.006626	0.00998	0.002134	0.008063
contig_596522_1099_1617_+	clust_7438	Eukaryota	Eukaryota;Opisthokonta;Metazoa;Arthropoda;Hexapoda;Insecta;Acyrthosiphon;Acyrthosiphon pisum	Opisthokonta	phu:Phum_PHUM549810	transcription factor AP-2 beta, putative; K09180 transcription factor AP-2, invertebrate		K09180	transcription factor AP-2, invertebrate			E0W0C5	KOG3811	Transcription factor AP-2	Transcription	INFORMATION STORAGE AND PROCESSING	PF03299	Transcription factor AP-2			PHUM549810-PA-DS235858PhumU1	transcription factor AP-2 beta, putative	nuclear	0.000657	0	0.005043	0
contig_598580_124_678_-	clust_1518	Eukaryota	Eukaryota;Stramenopiles;Stramenopiles_X;Bacillariophyta;Bacillariophyta_X;Radial-centric-basal-Coscinodiscophyceae;Proboscia;Proboscia alata, Strain PI-D3	Diatom	pti:PHATRDRAFT_54442	AP1alpha; hypothetical protein; K11824 AP-2 complex subunit alpha	pti04144	K11824	AP-2 complex subunit alpha	Endocytosis || Synaptic vesicle cycle || Endocrine and other factor-regulated calcium reabsorption || Huntington's disease		B7FY75	KOG1077	Vesicle coat complex AP-2, alpha subunit	Intracellular trafficking, secretion, and vesicular transport	CELLULAR PROCESSES AND SIGNALING	PF01602	Adaptin N terminal region			CAMPEP_0200181280-CAMNT_0046160633	PF01602.15: Adaptin N terminal region PF02296.11: Alpha adaptin AP2, C-terminal domain	nuclear	0.000757	0.000319	0.00122	0.001533
contig_599415_288_965_-	clust_2096	Eukaryota	Eukaryota;Stramenopiles;Stramenopiles_X;Bacillariophyta;Bacillariophyta_X;Polar-centric-Mediophyceae;Chaetoceros;Chaetoceros , Strain UNC1202	Diatom	pti:PHATRDRAFT_18142	AP2mu; hypothetical protein; K11826 AP-2 complex subunit mu-1	pti04144	K11826	AP-2 complex subunit mu-1	Endocytosis || Synaptic vesicle cycle || Endocrine and other factor-regulated calcium reabsorption || Huntington's disease		B7FSB1	KOG0938	Adaptor complexes medium subunit family	Intracellular trafficking, secretion, and vesicular transport	CELLULAR PROCESSES AND SIGNALING	PF00928	Adaptor complexes medium subunit family			CAMPEP_0172503944-CAMNT_0013279897	PF00928.16: Adaptor complexes medium subunit family PF01217.15: Clathrin adaptor complex small chain	nuclear	0.000505	0.007014	0.00244	0.005367
contig_599415_992_1567_-	clust_2096	Eukaryota	Eukaryota;Stramenopiles;Stramenopiles_X;Bacillariophyta;Bacillariophyta_X;Polar-centric-Mediophyceae;Chaetoceros;Chaetoceros debilis, Strain MM31A-1	Diatom	pti:PHATRDRAFT_18142	AP2mu; hypothetical protein; K11826 AP-2 complex subunit mu-1	pti04144	K11826	AP-2 complex subunit mu-1	Endocytosis || Synaptic vesicle cycle || Endocrine and other factor-regulated calcium reabsorption || Huntington's disease		B7FSB1	KOG0938	Adaptor complexes medium subunit family	Intracellular trafficking, secretion, and vesicular transport	CELLULAR PROCESSES AND SIGNALING	PF01217||PF00928	Clathrin adaptor complex small chain||Adaptor complexes medium subunit family			CAMPEP_0185802552-CAMNT_0028498313	PF00928.16: Adaptor complexes medium subunit family PF01217.15: Clathrin adaptor complex small chain	nuclear	0.001766	0.001913	0	0.000192
contig_599998_1_834_-	clust_1518	Eukaryota	Eukaryota;Alveolata;Dinophyta;Dinophyceae;Dinophyceae_X;Dinophyceae_XX;Alexandrium;Alexandrium catenella, Strain OF101	Dinophyta	ppp:PHYPADRAFT_205228	hypothetical protein; K11824 AP-2 complex subunit alpha	ppp04144	K11824	AP-2 complex subunit alpha	Endocytosis || Synaptic vesicle cycle || Endocrine and other factor-regulated calcium reabsorption || Huntington's disease		A9RSM0	KOG1077	Vesicle coat complex AP-2, alpha subunit	Intracellular trafficking, secretion, and vesicular transport	CELLULAR PROCESSES AND SIGNALING	PF01602	Adaptin N terminal region			CAMPEP_0168377856-CAMNT_0008390859	PF01602.15: Adaptin N terminal region PF13646.1: HEAT repeats	nuclear	0.000248	0	0.001112	0
contig_601155_996_1829_-	clust_2096	Eukaryota	Eukaryota;Stramenopiles;Stramenopiles_X;Bacillariophyta;Bacillariophyta_X;Radial-centric-basal-Coscinodiscophyceae;Proboscia;Proboscia inermis	Diatom	pti:PHATRDRAFT_18142	AP2mu; hypothetical protein; K11826 AP-2 complex subunit mu-1	pti04144	K11826	AP-2 complex subunit mu-1	Endocytosis || Synaptic vesicle cycle || Endocrine and other factor-regulated calcium reabsorption || Huntington's disease		B7FSB1	KOG0938	Adaptor complexes medium subunit family	Intracellular trafficking, secretion, and vesicular transport	CELLULAR PROCESSES AND SIGNALING	PF01217||PF00928	Clathrin adaptor complex small chain||Adaptor complexes medium subunit family			CAMPEP_0171299386-CAMNT_0011775137	PF00928.16: Adaptor complexes medium subunit family PF01217.15: Clathrin adaptor complex small chain	nuclear	0.000757	0	0.000407	0.000192
contig_602215_284_766_-	clust_7438	Eukaryota	Eukaryota;Opisthokonta;Metazoa;Arthropoda;Hexapoda;Insecta;Apis;Apis mellifera	Opisthokonta	phu:Phum_PHUM549810	transcription factor AP-2 beta, putative; K09180 transcription factor AP-2, invertebrate		K09180	transcription factor AP-2, invertebrate			E0W0C5	KOG3811	Transcription factor AP-2	Transcription	INFORMATION STORAGE AND PROCESSING	PF03299	Transcription factor AP-2			PHUM549810-PA-DS235858PhumU1	transcription factor AP-2 beta, putative	nuclear	0.008546	0	0.002521	0.003825
contig_606972_1103_2107_+	clust_1518	Eukaryota	Eukaryota;Stramenopiles;Stramenopiles_X;Bacillariophyta;Bacillariophyta_X;Raphid-pennate;Nitzschia;Nitzschia MBIC11128	Diatom	tps:THAPSDRAFT_263994	hypothetical protein; K11824 AP-2 complex subunit alpha	tps04144	K11824	AP-2 complex subunit alpha	Endocytosis || Synaptic vesicle cycle || Endocrine and other factor-regulated calcium reabsorption || Huntington's disease		B8CBA1	KOG1077	Vesicle coat complex AP-2, alpha subunit	Intracellular trafficking, secretion, and vesicular transport	CELLULAR PROCESSES AND SIGNALING	PF01602||_GAP_	Adaptin N terminal region||_GAP_			CAMPEP_0113545924-CAMNT_0000446339		nuclear	0.002018	0.000638	0.001627	0.000958
contig_606972_1_1046_+	clust_1518	Eukaryota	Eukaryota;Stramenopiles;Stramenopiles_X;Bacillariophyta;Bacillariophyta_X;Polar-centric-Mediophyceae;Chaetoceros;Chaetoceros dichaeta, Strain CCMP1751	Diatom	pti:PHATRDRAFT_54442	AP1alpha; hypothetical protein; K11824 AP-2 complex subunit alpha	pti04144	K11824	AP-2 complex subunit alpha	Endocytosis || Synaptic vesicle cycle || Endocrine and other factor-regulated calcium reabsorption || Huntington's disease		B7FY75	KOG1077	Vesicle coat complex AP-2, alpha subunit	Intracellular trafficking, secretion, and vesicular transport	CELLULAR PROCESSES AND SIGNALING	PF01602	Adaptin N terminal region			CAMPEP_0184856230-CAMNT_0027351117	PF01602.15: Adaptin N terminal region PF02296.11: Alpha adaptin AP2, C-terminal domain	nuclear	0	0.00255	0	0.001533
contig_606972_2197_2997_+	clust_1518	Eukaryota	Eukaryota;Stramenopiles;Stramenopiles_X;Bacillariophyta;Bacillariophyta_X;Raphid-pennate;Nitzschia;Nitzschia MBIC11128	Diatom	pti:PHATRDRAFT_54442	AP1alpha; hypothetical protein; K11824 AP-2 complex subunit alpha	pti04144	K11824	AP-2 complex subunit alpha	Endocytosis || Synaptic vesicle cycle || Endocrine and other factor-regulated calcium reabsorption || Huntington's disease		B7FY75	KOG1077	Vesicle coat complex AP-2, alpha subunit	Intracellular trafficking, secretion, and vesicular transport	CELLULAR PROCESSES AND SIGNALING	PF02883||PF02296	Adaptin C-terminal domain||Alpha adaptin AP2, C-terminal domain			CAMPEP_0184856230-CAMNT_0027351117	PF01602.15: Adaptin N terminal region PF02296.11: Alpha adaptin AP2, C-terminal domain	nuclear	0.003532	0.003347	0.00366	0.000192
contig_616933_100_645_-	clust_7438	Eukaryota	Eukaryota;Opisthokonta;Metazoa;Arthropoda;Hexapoda;Insecta;Apis;Apis mellifera	Opisthokonta	phu:Phum_PHUM549810	transcription factor AP-2 beta, putative; K09180 transcription factor AP-2, invertebrate		K09180	transcription factor AP-2, invertebrate			E0W0C5	KOG3811	Transcription factor AP-2	Transcription	INFORMATION STORAGE AND PROCESSING	PF03299||_GAP_	Transcription factor AP-2||_GAP_			DappuP330596-scaffold_144Dappu1		nuclear	0.003944	0	0	0.001275
contig_623004_377_1048_+	clust_1518	Eukaryota	Eukaryota;Opisthokonta;Choanoflagellida;Choanoflagellatea;Acanthoecida;Acanthoecidae_Group_G;Acanthoeca;Acanthoeca-like, Strain 10tr	Opisthokonta	nve:NEMVE_v1g236331	hypothetical protein ; K11824 AP-2 complex subunit alpha	nve04144	K11824	AP-2 complex subunit alpha	Endocytosis || Synaptic vesicle cycle || Endocrine and other factor-regulated calcium reabsorption || Huntington's disease		A7RH33	KOG1077	Vesicle coat complex AP-2, alpha subunit	Intracellular trafficking, secretion, and vesicular transport	CELLULAR PROCESSES AND SIGNALING	PF01602	Adaptin N terminal region			CAMPEP_0199736752-CAMNT_0045607361	PF01602.15: Adaptin N terminal region PF02296.11: Alpha adaptin AP2, C-terminal domain	nuclear	0	0	0	0.008925
contig_631435_1_931_-	clust_1518	Eukaryota	Eukaryota;Stramenopiles;Stramenopiles_X;Bacillariophyta;Bacillariophyta_X;Raphid-pennate;Nitzschia;Nitzschia MBIC11128	Diatom	pti:PHATRDRAFT_54442	AP1alpha; hypothetical protein; K11824 AP-2 complex subunit alpha	pti04144	K11824	AP-2 complex subunit alpha	Endocytosis || Synaptic vesicle cycle || Endocrine and other factor-regulated calcium reabsorption || Huntington's disease		B7FY75	KOG1077	Vesicle coat complex AP-2, alpha subunit	Intracellular trafficking, secretion, and vesicular transport	CELLULAR PROCESSES AND SIGNALING	PF01602||_GAP_	Adaptin N terminal region||_GAP_			e_gw1.2.608.1-Fracy_scaffold_2		nuclear	0	0	0.000813	0
contig_631744_224_922_-	clust_1518	Eukaryota	Eukaryota;Stramenopiles;Stramenopiles_X;Bacillariophyta;Bacillariophyta_X;Raphid-pennate;Fragilariopsis;Fragilariopsis cylindrus	Fragilariopsis	pti:PHATRDRAFT_54442	AP1alpha; hypothetical protein; K11824 AP-2 complex subunit alpha	pti04144	K11824	AP-2 complex subunit alpha	Endocytosis || Synaptic vesicle cycle || Endocrine and other factor-regulated calcium reabsorption || Huntington's disease		B7FY75	KOG1077	Vesicle coat complex AP-2, alpha subunit	Intracellular trafficking, secretion, and vesicular transport	CELLULAR PROCESSES AND SIGNALING	_GAP_||PF02296	_GAP_||Alpha adaptin AP2, C-terminal domain			e_gw1.2.608.1-Fracy_scaffold_2		nuclear	0.002019	0.00176	0	0
contig_635332_6_962_-	clust_1518	Eukaryota	Eukaryota;Stramenopiles;Stramenopiles_X;Bacillariophyta;Bacillariophyta_X;Polar-centric-Mediophyceae;Skeletonema;Skeletonema japonicum, Strain CCMP2506	Diatom	pti:PHATRDRAFT_54442	AP1alpha; hypothetical protein; K11824 AP-2 complex subunit alpha	pti04144	K11824	AP-2 complex subunit alpha	Endocytosis || Synaptic vesicle cycle || Endocrine and other factor-regulated calcium reabsorption || Huntington's disease		B7FY75					_GAP_||PF02883||PF02296	_GAP_||Adaptin C-terminal domain||Alpha adaptin AP2, C-terminal domain			CAMPEP_0178977564-CAMNT_0020666989	PF01602.15: Adaptin N terminal region PF02296.11: Alpha adaptin AP2, C-terminal domain	nuclear	0	0	0.000813	0.000767
contig_668543_66_230_+	clust_737	Eukaryota	Eukaryota;Alveolata;Ciliophora;Spirotrichea;Protocruziida;Protocruziida_X;Protocruzia;Protocruzia adherens	Ciliophora	cre:CHLREDRAFT_195448	AP2S2; Sigma2-Adaptin; K11827 AP-2 complex subunit sigma-1	cre04144	K11827	AP-2 complex subunit sigma-1	Endocytosis || Synaptic vesicle cycle || Endocrine and other factor-regulated calcium reabsorption || Huntington's disease		A8I7J8	KOG0935	Clathrin adaptor complex, small subunit	Intracellular trafficking, secretion, and vesicular transport	CELLULAR PROCESSES AND SIGNALING	PF01217	Clathrin adaptor complex small chain			CAMPEP_0115000864-CAMNT_0002366065	PF01217.15: Clathrin adaptor complex small chain	nuclear	0.000806	0.002234	0.000412	0.000746
contig_684672_1_1156_-	clust_7438	Eukaryota	Eukaryota;Opisthokonta;Metazoa;Arthropoda;Hexapoda;Insecta;Acyrthosiphon;Acyrthosiphon pisum	Opisthokonta	phu:Phum_PHUM549810	transcription factor AP-2 beta, putative; K09180 transcription factor AP-2, invertebrate		K09180	transcription factor AP-2, invertebrate			E0W0C5	KOG3811	Transcription factor AP-2	Transcription	INFORMATION STORAGE AND PROCESSING	_GAP_||PF03299	_GAP_||Transcription factor AP-2			DappuP330596-scaffold_144Dappu1		nuclear	0.003944	0	0	0.0102
contig_695166_1_857_+	clust_1518	Eukaryota	Eukaryota;Opisthokonta;Metazoa;Craniata;Craniata_X;Teleostei;Gasterosteus;Gasterosteus aculeatus	Opisthokonta	dan:Dana_GF24806	GF24806 gene product from transcript GF24806-RA; K11824 AP-2 complex subunit alpha	dan04144	K11824	AP-2 complex subunit alpha	Endocytosis || Synaptic vesicle cycle || Endocrine and other factor-regulated calcium reabsorption || Huntington's disease		B3MUI1	KOG1077	Vesicle coat complex AP-2, alpha subunit	Intracellular trafficking, secretion, and vesicular transport	CELLULAR PROCESSES AND SIGNALING	PF01602||_GAP_	Adaptin N terminal region||_GAP_			ENSTNIP00000008943-chromosome:TETRAODON8:Un_random:29867901:30861527:1	adaptor-related protein complex 2, alpha 2 subunit [Source:HGNC Symbol;Acc:562]	nuclear	0.007231	0	0	0
contig_699435_1_913_-	clust_1518	Eukaryota	Eukaryota;Opisthokonta;Metazoa;Arthropoda;Hexapoda;Insecta;Drosophila;Drosophila ananassae	Opisthokonta	isc:IscW_ISCW018035	AP-2 complex subunit alpha-1, putative; K11824 AP-2 complex subunit alpha	isc04144	K11824	AP-2 complex subunit alpha	Endocytosis || Synaptic vesicle cycle || Endocrine and other factor-regulated calcium reabsorption || Huntington's disease		B7PEY0	KOG1077	Vesicle coat complex AP-2, alpha subunit	Intracellular trafficking, secretion, and vesicular transport	CELLULAR PROCESSES AND SIGNALING	PF01602	Adaptin N terminal region			ISCW018035-PA-DS698527IscaW1	AP-2 complex subunit alpha-1, putative	nuclear	0.00986	0	0	0.0051
contig_7081_1_237_-	clust_737	Eukaryota	Eukaryota;Archaeplastida;Streptophyta;Embryophyceae;Embryophyceae_X;Embryophyceae_XX;Zea;Zea mays	Other Eukaryota	olu:OSTLU_40610	hypothetical protein; K11827 AP-2 complex subunit sigma-1	olu04144	K11827	AP-2 complex subunit sigma-1	Endocytosis || Synaptic vesicle cycle || Endocrine and other factor-regulated calcium reabsorption || Huntington's disease		A4S839	KOG0935	Clathrin adaptor complex, small subunit	Intracellular trafficking, secretion, and vesicular transport	CELLULAR PROCESSES AND SIGNALING	PF01217	Clathrin adaptor complex small chain			jgi_45744_9.m000726-MicpuC2	Clathrin adaptor complex small chain	nuclear	0.006607	0.021087	0	0.002964
contig_76527_202_299_+	clust_737	Eukaryota	Eukaryota;Opisthokonta;Metazoa;Arthropoda;Hexapoda;Insecta;Acyrthosiphon;Acyrthosiphon pisum	Opisthokonta	isc:IscW_ISCW011294	clathrin adaptor complex, small subunit; K11827 AP-2 complex subunit sigma-1	isc04144	K11827	AP-2 complex subunit sigma-1	Endocytosis || Synaptic vesicle cycle || Endocrine and other factor-regulated calcium reabsorption || Huntington's disease		B7Q826	KOG0935	Clathrin adaptor complex, small subunit	Intracellular trafficking, secretion, and vesicular transport	CELLULAR PROCESSES AND SIGNALING	PF01217	Clathrin adaptor complex small chain			ISCW011294-PA-DS880154IscaW1	clathrin adaptor complex, small subunit	nuclear	0.007888	0.011328	0.012607	0.0102
contig_768156_1026_1676_+	clust_2096	Eukaryota	Eukaryota;Stramenopiles;Stramenopiles_X;Bacillariophyta;Bacillariophyta_X;Raphid-pennate;Pseudo-nitzschia;Pseudo-nitzschia arenysensis	Pseudo-nitzschia	pti:PHATRDRAFT_18142	AP2mu; hypothetical protein; K11826 AP-2 complex subunit mu-1	pti04144	K11826	AP-2 complex subunit mu-1	Endocytosis || Synaptic vesicle cycle || Endocrine and other factor-regulated calcium reabsorption || Huntington's disease		B7FSB1	KOG0938	Adaptor complexes medium subunit family	Intracellular trafficking, secretion, and vesicular transport	CELLULAR PROCESSES AND SIGNALING	PF00928	Adaptor complexes medium subunit family			CAMPEP_0116133304-CAMNT_0003627921	PF00928.16: Adaptor complexes medium subunit family PF01217.15: Clathrin adaptor complex small chain	nuclear	0.003976	0.005614	0.010668	0.026493
contig_768156_403_1008_+	clust_2096	Eukaryota	Eukaryota;Stramenopiles;Stramenopiles_X;Bacillariophyta;Bacillariophyta_X;Raphid-pennate;Pseudo-nitzschia;Pseudo-nitzschia arenysensis	Pseudo-nitzschia	pti:PHATRDRAFT_18142	AP2mu; hypothetical protein; K11826 AP-2 complex subunit mu-1	pti04144	K11826	AP-2 complex subunit mu-1	Endocytosis || Synaptic vesicle cycle || Endocrine and other factor-regulated calcium reabsorption || Huntington's disease		B7FSB1	KOG0938	Adaptor complexes medium subunit family	Intracellular trafficking, secretion, and vesicular transport	CELLULAR PROCESSES AND SIGNALING	PF01217||PF00928	Clathrin adaptor complex small chain||Adaptor complexes medium subunit family			fgenesh2_pg.76_#_36-Fracy_scaffold_76		nuclear	0.001325	0.004366	0	0
contig_860908_35_307_-	clust_737	Eukaryota	Eukaryota;Stramenopiles;Stramenopiles_X;Bacillariophyta;Bacillariophyta_X;Raphid-pennate;Pseudo-nitzschia;Pseudo-nitzschia arenysensis	Pseudo-nitzschia	pti:PHATRDRAFT_54935	AP2sigma; hypothetical protein; K11827 AP-2 complex subunit sigma-1	pti04144	K11827	AP-2 complex subunit sigma-1	Endocytosis || Synaptic vesicle cycle || Endocrine and other factor-regulated calcium reabsorption || Huntington's disease		B7G7W3	KOG0935	Clathrin adaptor complex, small subunit	Intracellular trafficking, secretion, and vesicular transport	CELLULAR PROCESSES AND SIGNALING	PF01217	Clathrin adaptor complex small chain			fgenesh2_pm.3_#_175-Fracy_scaffold_3		nuclear	0.00265	0.001247	0	0.001152
contig_909449_1_269_-	clust_737	Eukaryota	Eukaryota;Stramenopiles;Stramenopiles_X;Bacillariophyta;Bacillariophyta_X;Raphid-pennate;Pseudo-nitzschia;Pseudo-nitzschia arenysensis	Pseudo-nitzschia	pti:PHATRDRAFT_54935	AP2sigma; hypothetical protein; K11827 AP-2 complex subunit sigma-1	pti04144	K11827	AP-2 complex subunit sigma-1	Endocytosis || Synaptic vesicle cycle || Endocrine and other factor-regulated calcium reabsorption || Huntington's disease		B7G7W3	KOG0935	Clathrin adaptor complex, small subunit	Intracellular trafficking, secretion, and vesicular transport	CELLULAR PROCESSES AND SIGNALING	PF01217	Clathrin adaptor complex small chain			fgenesh2_pm.3_#_175-Fracy_scaffold_3		nuclear	0.003976	0	0.004267	0
contig_927499_1_437_-	clust_737	Eukaryota	Eukaryota;Stramenopiles;Stramenopiles_X;Bacillariophyta;Bacillariophyta_X;Raphid-pennate;Pseudo-nitzschia;Pseudo-nitzschia arenysensis	Pseudo-nitzschia	pti:PHATRDRAFT_54935	AP2sigma; hypothetical protein; K11827 AP-2 complex subunit sigma-1	pti04144	K11827	AP-2 complex subunit sigma-1	Endocytosis || Synaptic vesicle cycle || Endocrine and other factor-regulated calcium reabsorption || Huntington's disease		B7G7W3	KOG0935	Clathrin adaptor complex, small subunit	Intracellular trafficking, secretion, and vesicular transport	CELLULAR PROCESSES AND SIGNALING	PF01217	Clathrin adaptor complex small chain			fgenesh2_pm.3_#_175-Fracy_scaffold_3		nuclear	0.009277	0.001247	0.004267	0.001152
contig_942905_1_979_-	clust_1518	Eukaryota	Eukaryota;Opisthokonta;Metazoa;Arthropoda;Hexapoda;Insecta;Drosophila;Drosophila melanogaster	Opisthokonta	dan:Dana_GF24806	GF24806 gene product from transcript GF24806-RA; K11824 AP-2 complex subunit alpha	dan04144	K11824	AP-2 complex subunit alpha	Endocytosis || Synaptic vesicle cycle || Endocrine and other factor-regulated calcium reabsorption || Huntington's disease		B3MUI1	KOG1077	Vesicle coat complex AP-2, alpha subunit	Intracellular trafficking, secretion, and vesicular transport	CELLULAR PROCESSES AND SIGNALING	PF01602||_GAP_	Adaptin N terminal region||_GAP_			DappuP212220-scaffold_27Dappu1		nuclear	0.000657	0.001133	0	0
contig_968917_1_215_+	clust_737	Eukaryota	Eukaryota;Stramenopiles;Stramenopiles_X;Bacillariophyta;Bacillariophyta_X;Raphid-pennate;Pseudo-nitzschia;Pseudo-nitzschia arenysensis	Pseudo-nitzschia	pti:PHATRDRAFT_54935	AP2sigma; hypothetical protein; K11827 AP-2 complex subunit sigma-1	pti04144	K11827	AP-2 complex subunit sigma-1	Endocytosis || Synaptic vesicle cycle || Endocrine and other factor-regulated calcium reabsorption || Huntington's disease		B7G7W3	KOG0935	Clathrin adaptor complex, small subunit	Intracellular trafficking, secretion, and vesicular transport	CELLULAR PROCESSES AND SIGNALING	PF01217	Clathrin adaptor complex small chain			fgenesh2_pm.3_#_175-Fracy_scaffold_3		nuclear	0	0.001247	0	0
contig_969922_1_306_+	clust_2096	Eukaryota	Eukaryota;Stramenopiles;Stramenopiles_X;Bacillariophyta;Bacillariophyta_X;Raphid-pennate;Pseudo-nitzschia;Pseudo-nitzschia arenysensis	Pseudo-nitzschia	pti:PHATRDRAFT_18142	AP2mu; hypothetical protein; K11826 AP-2 complex subunit mu-1	pti04144	K11826	AP-2 complex subunit mu-1	Endocytosis || Synaptic vesicle cycle || Endocrine and other factor-regulated calcium reabsorption || Huntington's disease		B7FSB1	KOG0938	Adaptor complexes medium subunit family	Intracellular trafficking, secretion, and vesicular transport	CELLULAR PROCESSES AND SIGNALING	PF01217	Clathrin adaptor complex small chain			CAMPEP_0199668286-CAMNT_0045530611	PF00928.16: Adaptor complexes medium subunit family PF01217.15: Clathrin adaptor complex small chain	nuclear	0	0.000624	0	0
PCYT2
		taxonomic assignment			annotation																			taxon-normalized ORF abundance
orf_id	cluster_id	domain	best_tax_string	taxonomic_group	kegg_hit	kegg_desc	kegg_pathway	KO	KO_desc	KO_pathway	EC	uniprot	KOG_id	KOG_desc	KOG_class	KOG_group	PFams	PFams_desc	TIGRFams	TIGRFams_desc	best_hit	best_hit_annotation	grpnorm_compartment	ice-edge	T0_A	T0_B	T0_C
contig_1054724_1_323_-	clust_2207	Eukaryota	Eukaryota;Stramenopiles;Stramenopiles_X;Bacillariophyta;Bacillariophyta_X;Raphid-pennate;Fragilariopsis;Fragilariopsis cylindrus	Fragilariopsis	tps:THAPSDRAFT_42946	phospholid cytidylyltransferase (EC:2.7.7.14); K00967 ethanolamine-phosphate cytidylyltransferase [EC:2.7.7.14]	tps01100||tps00564	K00967	ethanolamine-phosphate cytidylyltransferase [EC:2.7.7.14]	Phosphonate and phosphinate metabolism || Glycerophospholipid metabolism	2.7.7.14	B8CET0	KOG2803	Choline phosphate cytidylyltransferase/Predicted CDP-ethanolamine synthase	Lipid transport and metabolism	METABOLISM					estExt_Genewise1Plus.C_20363-Fracy_scaffold_2		nuclear	0.006058	0.001408	0.006512	0
contig_1077022_1_529_+	clust_2207	Eukaryota	Eukaryota;Stramenopiles;Stramenopiles_X;Bacillariophyta;Bacillariophyta_X;Radial-centric-basal-Coscinodiscophyceae;Proboscia;Proboscia alata, Strain PI-D3	Diatom	tps:THAPSDRAFT_42946	phospholid cytidylyltransferase (EC:2.7.7.14); K00967 ethanolamine-phosphate cytidylyltransferase [EC:2.7.7.14]	tps01100||tps00564	K00967	ethanolamine-phosphate cytidylyltransferase [EC:2.7.7.14]	Phosphonate and phosphinate metabolism || Glycerophospholipid metabolism	2.7.7.14	B8CET0	KOG2803	Choline phosphate cytidylyltransferase/Predicted CDP-ethanolamine synthase	Lipid transport and metabolism	METABOLISM	_GAP_||PF01467	_GAP_||Cytidylyltransferase	_GAP_||TIGR00125	_GAP_||cytidyltransferase-related domain	CAMPEP_0171294420-CAMNT_0011766231	TIGR02199: rfaE_dom_II: bifunctional protein RfaE, domain II PF01467.21: Cytidylyltransferase	nuclear	0.001009	0.000319	0	0.000958
contig_1120132_1_426_+	clust_2207	Eukaryota	Eukaryota;Stramenopiles;Stramenopiles_X;Bacillariophyta;Bacillariophyta_X;Polar-centric-Mediophyceae;Odontella;Odontella sinensis	Diatom	tps:THAPSDRAFT_42946	phospholid cytidylyltransferase (EC:2.7.7.14); K00967 ethanolamine-phosphate cytidylyltransferase [EC:2.7.7.14]	tps01100||tps00564	K00967	ethanolamine-phosphate cytidylyltransferase [EC:2.7.7.14]	Phosphonate and phosphinate metabolism || Glycerophospholipid metabolism	2.7.7.14	B8CET0									CAMPEP_0197446068-CAMNT_0042977131	TIGR02199: rfaE_dom_II: bifunctional protein RfaE, domain II PF01467.21: Cytidylyltransferase	nuclear	0	0.000159	0	0
contig_1314785_221_487_+	clust_2207	Eukaryota	Eukaryota;Stramenopiles;Stramenopiles_X;Bacillariophyta;Bacillariophyta_X;Raphid-pennate;Pseudo-nitzschia;Pseudo-nitzschia delicatissima B596	Pseudo-nitzschia	pti:PHATRDRAFT_40163	hypothetical protein; K00967 ethanolamine-phosphate cytidylyltransferase [EC:2.7.7.14]	pti01100||pti00564	K00967	ethanolamine-phosphate cytidylyltransferase [EC:2.7.7.14]	Phosphonate and phosphinate metabolism || Glycerophospholipid metabolism	2.7.7.14	B7GAN1	KOG2803	Choline phosphate cytidylyltransferase/Predicted CDP-ethanolamine synthase	Lipid transport and metabolism	METABOLISM					CAMPEP_0116102882-CAMNT_0003594959	TIGR02199: rfaE_dom_II: bifunctional protein RfaE, domain II PF01467.21: Cytidylyltransferase	nuclear	0	0.000624	0	0
contig_1336348_318_593_-	clust_2207	Eukaryota	Eukaryota;Alveolata;Ciliophora;Oligohymenophorea;Tetrahymenida;Tetrahymenidae;Tetrahymena;Tetrahymena thermophila	Ciliophora	tet:TTHERM_00015980	cytidyltransferase-related domain containing protein (EC:2.7.7.14); K00967 ethanolamine-phosphate cytidylyltransferase [EC:2.7.7.14]							KOG2803	Choline phosphate cytidylyltransferase/Predicted CDP-ethanolamine synthase	Lipid transport and metabolism	METABOLISM	PF01467	Cytidylyltransferase	TIGR00125||_GAP_	cytidyltransferase-related domain||_GAP_	CAMPEP_0202949472-CAMNT_0049652525	TIGR02199: rfaE_dom_II: bifunctional protein RfaE, domain II PF01467.21: Cytidylyltransferase	nuclear	0.000115	0.001738	0.000206	0.000596
contig_1342012_168_673_+	clust_2207	Eukaryota	Eukaryota;Stramenopiles;Stramenopiles_X;Bacillariophyta;Bacillariophyta_X;Raphid-pennate;Pseudo-nitzschia;Pseudo-nitzschia delicatissima B596	Pseudo-nitzschia	pti:PHATRDRAFT_40163	hypothetical protein; K00967 ethanolamine-phosphate cytidylyltransferase [EC:2.7.7.14]	pti01100||pti00564	K00967	ethanolamine-phosphate cytidylyltransferase [EC:2.7.7.14]	Phosphonate and phosphinate metabolism || Glycerophospholipid metabolism	2.7.7.14	B7GAN1	KOG2803	Choline phosphate cytidylyltransferase/Predicted CDP-ethanolamine synthase	Lipid transport and metabolism	METABOLISM	_GAP_||PF01467	_GAP_||Cytidylyltransferase	_GAP_||TIGR00125	_GAP_||cytidyltransferase-related domain	CAMPEP_0116102882-CAMNT_0003594959	TIGR02199: rfaE_dom_II: bifunctional protein RfaE, domain II PF01467.21: Cytidylyltransferase	nuclear	0.005301	0	0.002134	0.001152
contig_1372434_627_986_-	clust_2207	Eukaryota	Eukaryota;Opisthokonta;Metazoa;Craniata;Craniata_X;Craniata_XX;Equus;Equus caballus	Opisthokonta	phu:Phum_PHUM044540	Ethanolamine-phosphate cytidylyltransferase, putative (EC:2.7.7.14); K00967 ethanolamine-phosphate cytidylyltransferase [EC:2.7.7.14]	phu00564||phu01100	K00967	ethanolamine-phosphate cytidylyltransferase [EC:2.7.7.14]	Phosphonate and phosphinate metabolism || Glycerophospholipid metabolism	2.7.7.14	E0VAT7									ORF177471-Lotgi1	hypothetical protein	nuclear	0.001315	0.019258	0.013868	0
contig_21315_1_790_+	clust_16519	Eukaryota	Eukaryota;Alveolata;Dinophyta;Dinophyceae;Dinophyceae_X;Dinophyceae_XX;Scrippsiella;Scrippsiella hangoei SHTV5	Dinophyta	tet:TTHERM_00015980	cytidyltransferase-related domain containing protein (EC:2.7.7.14); K00967 ethanolamine-phosphate cytidylyltransferase [EC:2.7.7.14]											_GAP_||PF01467	_GAP_||Cytidylyltransferase			CAMPEP_0179136376-CAMNT_0020835457	TIGR01354: cyt_deam_tetra: cytidine deaminase PF14421.1: A distinct subfamily of CDD/CDA-like deaminases	nuclear	0.000248	0	0	0
contig_24839_148_891_-	clust_2207	Eukaryota	Eukaryota;Stramenopiles;Stramenopiles_X;Bacillariophyta;Bacillariophyta_X;Raphid-pennate;Pseudo-nitzschia;Pseudo-nitzschia heimii, Strain UNC1101	Pseudo-nitzschia	pti:PHATRDRAFT_40163	hypothetical protein; K00967 ethanolamine-phosphate cytidylyltransferase [EC:2.7.7.14]	pti01100||pti00564	K00967	ethanolamine-phosphate cytidylyltransferase [EC:2.7.7.14]	Phosphonate and phosphinate metabolism || Glycerophospholipid metabolism	2.7.7.14	B7GAN1					_GAP_||PF01467	_GAP_||Cytidylyltransferase	_GAP_||TIGR00125||_GAP_	_GAP_||cytidyltransferase-related domain||_GAP_	estExt_Genewise1Plus.C_20363-Fracy_scaffold_2		nuclear	0.003976	0.00998	0	0
contig_290130_403_888_-	clust_2207	Eukaryota	Eukaryota;Stramenopiles;Stramenopiles_X;Bacillariophyta;Bacillariophyta_X;Polar-centric-Mediophyceae;Chaetoceros;Chaetoceros dichaeta, Strain CCMP1751	Diatom	tps:THAPSDRAFT_42946	phospholid cytidylyltransferase (EC:2.7.7.14); K00967 ethanolamine-phosphate cytidylyltransferase [EC:2.7.7.14]	tps01100||tps00564	K00967	ethanolamine-phosphate cytidylyltransferase [EC:2.7.7.14]	Phosphonate and phosphinate metabolism || Glycerophospholipid metabolism	2.7.7.14	B8CET0	KOG2803	Choline phosphate cytidylyltransferase/Predicted CDP-ethanolamine synthase	Lipid transport and metabolism	METABOLISM	PF01467	Cytidylyltransferase	TIGR00125||_GAP_	cytidyltransferase-related domain||_GAP_	CAMPEP_0198257368-CAMNT_0043944261	TIGR02199: rfaE_dom_II: bifunctional protein RfaE, domain II PF01467.21: Cytidylyltransferase	nuclear	0	0.001594	0	0.000383
contig_424786_1_462_-	clust_2207	Eukaryota	Eukaryota;Stramenopiles;Stramenopiles_X;Bacillariophyta;Bacillariophyta_X;Raphid-pennate;Fragilariopsis;Fragilariopsis cylindrus	Fragilariopsis	tps:THAPSDRAFT_42946	phospholid cytidylyltransferase (EC:2.7.7.14); K00967 ethanolamine-phosphate cytidylyltransferase [EC:2.7.7.14]	tps01100||tps00564	K00967	ethanolamine-phosphate cytidylyltransferase [EC:2.7.7.14]	Phosphonate and phosphinate metabolism || Glycerophospholipid metabolism	2.7.7.14	B8CET0	KOG2803	Choline phosphate cytidylyltransferase/Predicted CDP-ethanolamine synthase	Lipid transport and metabolism	METABOLISM					estExt_Genewise1Plus.C_20363-Fracy_scaffold_2		nuclear	0.001514	0	0.001861	0
contig_611065_233_481_+	clust_2207	Eukaryota	Eukaryota;Alveolata;Ciliophora;Spirotrichea;Oligotrichia;Strombidiidae;Strombidium;Strombidium inclinatum	Ciliophora	nve:NEMVE_v1g175500	hypothetical protein ; K00967 ethanolamine-phosphate cytidylyltransferase [EC:2.7.7.14]	nve00564||nve01100	K00967	ethanolamine-phosphate cytidylyltransferase [EC:2.7.7.14]	Phosphonate and phosphinate metabolism || Glycerophospholipid metabolism	2.7.7.14	A7SY83	KOG2803	Choline phosphate cytidylyltransferase/Predicted CDP-ethanolamine synthase	Lipid transport and metabolism	METABOLISM					CAMPEP_0168620840-CAMNT_0008661895	TIGR02199: rfaE_dom_II: bifunctional protein RfaE, domain II PF01467.21: Cytidylyltransferase	nuclear	0.00023	0	0.000206	0
contig_643130_1_515_-	clust_2207	Eukaryota	Eukaryota;Stramenopiles;Stramenopiles_X;Bacillariophyta;Bacillariophyta_X;Raphid-pennate;Pseudo-nitzschia;Pseudo-nitzschia arenysensis	Pseudo-nitzschia	pti:PHATRDRAFT_40163	hypothetical protein; K00967 ethanolamine-phosphate cytidylyltransferase [EC:2.7.7.14]	pti01100||pti00564	K00967	ethanolamine-phosphate cytidylyltransferase [EC:2.7.7.14]	Phosphonate and phosphinate metabolism || Glycerophospholipid metabolism	2.7.7.14	B7GAN1	KOG2803	Choline phosphate cytidylyltransferase/Predicted CDP-ethanolamine synthase	Lipid transport and metabolism	METABOLISM	_GAP_||PF01467	_GAP_||Cytidylyltransferase	_GAP_||TIGR00125||_GAP_	_GAP_||cytidyltransferase-related domain||_GAP_	CAMPEP_0116102882-CAMNT_0003594959	TIGR02199: rfaE_dom_II: bifunctional protein RfaE, domain II PF01467.21: Cytidylyltransferase	nuclear	0.001325	0.011227	0	0
contig_68440_1_391_+	clust_2207	Eukaryota	Eukaryota;Stramenopiles;Stramenopiles_X;Bacillariophyta;Bacillariophyta_X;Raphid-pennate;Pseudo-nitzschia;Pseudo-nitzschia arenysensis	Pseudo-nitzschia	pti:PHATRDRAFT_40163	hypothetical protein; K00967 ethanolamine-phosphate cytidylyltransferase [EC:2.7.7.14]	pti01100||pti00564	K00967	ethanolamine-phosphate cytidylyltransferase [EC:2.7.7.14]	Phosphonate and phosphinate metabolism || Glycerophospholipid metabolism	2.7.7.14	B7GAN1	KOG2803	Choline phosphate cytidylyltransferase/Predicted CDP-ethanolamine synthase	Lipid transport and metabolism	METABOLISM					CAMPEP_0116102882-CAMNT_0003594959	TIGR02199: rfaE_dom_II: bifunctional protein RfaE, domain II PF01467.21: Cytidylyltransferase	nuclear	0.013252	0	0	0
contig_751557_268_871_-	clust_2207	Eukaryota	Eukaryota;Alveolata;Dinophyta;Dinophyceae;Dinophyceae_X;Noctilucales;Noctiluca;Noctiluca scintillans	Dinophyta	ppp:PHYPADRAFT_121436	hypothetical protein; K00967 ethanolamine-phosphate cytidylyltransferase [EC:2.7.7.14]	ppp00564||ppp01100	K00967	ethanolamine-phosphate cytidylyltransferase [EC:2.7.7.14]	Phosphonate and phosphinate metabolism || Glycerophospholipid metabolism	2.7.7.14	A9RYI1	KOG2803	Choline phosphate cytidylyltransferase/Predicted CDP-ethanolamine synthase	Lipid transport and metabolism	METABOLISM	_GAP_||PF01467||_GAP_	_GAP_||Cytidylyltransferase||_GAP_	_GAP_||TIGR00125||_GAP_	_GAP_||cytidyltransferase-related domain||_GAP_	CAMPEP_0194509078-CAMNT_0039352185	TIGR02199: rfaE_dom_II: bifunctional protein RfaE, domain II PF01467.21: Cytidylyltransferase	nuclear	0.000743	0	0	0
contig_766381_1_370_+	clust_2207	Eukaryota	Eukaryota;Stramenopiles;Stramenopiles_X;Bacillariophyta;Bacillariophyta_X;Raphid-pennate;Fragilariopsis;Fragilariopsis cylindrus	Fragilariopsis	pti:PHATRDRAFT_40163	hypothetical protein; K00967 ethanolamine-phosphate cytidylyltransferase [EC:2.7.7.14]	pti01100||pti00564	K00967	ethanolamine-phosphate cytidylyltransferase [EC:2.7.7.14]	Phosphonate and phosphinate metabolism || Glycerophospholipid metabolism	2.7.7.14	B7GAN1	KOG2803	Choline phosphate cytidylyltransferase/Predicted CDP-ethanolamine synthase	Lipid transport and metabolism	METABOLISM					estExt_Genewise1Plus.C_20363-Fracy_scaffold_2		nuclear	0.00101	0	0	0
contig_779935_23_646_+	clust_2207	Eukaryota	Eukaryota;Opisthokonta;Metazoa;Arthropoda;Hexapoda;Insecta;Pediculus;Pediculus humanus	Opisthokonta	phu:Phum_PHUM044540	Ethanolamine-phosphate cytidylyltransferase, putative (EC:2.7.7.14); K00967 ethanolamine-phosphate cytidylyltransferase [EC:2.7.7.14]	phu00564||phu01100	K00967	ethanolamine-phosphate cytidylyltransferase [EC:2.7.7.14]	Phosphonate and phosphinate metabolism || Glycerophospholipid metabolism	2.7.7.14	E0VAT7					_GAP_||PF01467||_GAP_	_GAP_||Cytidylyltransferase||_GAP_	_GAP_||TIGR00125||_GAP_	_GAP_||cytidyltransferase-related domain||_GAP_	PHUM044540-PA-DS235015PhumU1	Ethanolamine-phosphate cytidylyltransferase, putative	nuclear	0.002629	0	0	0.0102
contig_851866_104_829_-	clust_2207	Eukaryota	Eukaryota;Stramenopiles;Stramenopiles_X;Bacillariophyta;Bacillariophyta_X;Raphid-pennate;Fragilariopsis;Fragilariopsis cylindrus	Fragilariopsis	pti:PHATRDRAFT_40163	hypothetical protein; K00967 ethanolamine-phosphate cytidylyltransferase [EC:2.7.7.14]	pti01100||pti00564	K00967	ethanolamine-phosphate cytidylyltransferase [EC:2.7.7.14]	Phosphonate and phosphinate metabolism || Glycerophospholipid metabolism	2.7.7.14	B7GAN1	KOG2803	Choline phosphate cytidylyltransferase/Predicted CDP-ethanolamine synthase	Lipid transport and metabolism	METABOLISM	_GAP_||PF01467	_GAP_||Cytidylyltransferase	_GAP_||TIGR00125||_GAP_	_GAP_||cytidyltransferase-related domain||_GAP_	estExt_Genewise1Plus.C_20363-Fracy_scaffold_2		nuclear	0.002019	0	0	0.004911
contig_997087_1_251_+	clust_2207	Eukaryota	Eukaryota;Stramenopiles;Stramenopiles_X;Bacillariophyta;Bacillariophyta_X;Radial-centric-basal-Coscinodiscophyceae;Proboscia;Proboscia alata, Strain PI-D3	Diatom	pti:PHATRDRAFT_40163	hypothetical protein; K00967 ethanolamine-phosphate cytidylyltransferase [EC:2.7.7.14]	pti01100||pti00564	K00967	ethanolamine-phosphate cytidylyltransferase [EC:2.7.7.14]	Phosphonate and phosphinate metabolism || Glycerophospholipid metabolism	2.7.7.14	B7GAN1									CAMPEP_0171294420-CAMNT_0011766231	TIGR02199: rfaE_dom_II: bifunctional protein RfaE, domain II PF01467.21: Cytidylyltransferase	nuclear	0.000252	0	0	0.000192
EPT1
		taxonomic assignment			annotation																			taxon-normalized ORF abundance
orf_id	cluster_id	domain	best_tax_string	taxonomic_group	kegg_hit	kegg_desc	kegg_pathway	KO	KO_desc	KO_pathway	EC	uniprot	KOG_id	KOG_desc	KOG_class	KOG_group	PFams	PFams_desc	TIGRFams	TIGRFams_desc	best_hit	best_hit_annotation	grpnorm_compartment	ice-edge	T0_A	T0_B	T0_C
contig_1042533_1_473_+	clust_1175	Eukaryota	Eukaryota;Stramenopiles;Stramenopiles_X;Bacillariophyta;Bacillariophyta_X;Raphid-pennate;Fragilariopsis;Fragilariopsis cylindrus	Fragilariopsis	pti:PHATRDRAFT_37086	hypothetical protein; K00993 ethanolaminephosphotransferase [EC:2.7.8.1]	pti01100||pti00565||pti00564	K00993	ethanolaminephosphotransferase [EC:2.7.8.1]	Phosphonate and phosphinate metabolism || Glycerophospholipid metabolism || Ether lipid metabolism	2.7.8.1	B7G235	KOG2877	sn-1,2-diacylglycerol ethanolamine- and cholinephosphotranferases	Lipid transport and metabolism	METABOLISM	PF01066	CDP-alcohol phosphatidyltransferase			gw1.101.52.1-Fracy_scaffold_101		nuclear	0.00101	0.00176	0	0
contig_1043606_975_1453_-	clust_1175	Eukaryota	Eukaryota;Opisthokonta;Metazoa;Arthropoda;Hexapoda;Insecta;Drosophila;Drosophila melanogaster	Opisthokonta	dan:Dana_GF11181	GF11181 gene product from transcript GF11181-RA; K00993 ethanolaminephosphotransferase [EC:2.7.8.1]	dan00565||dan01100||dan00564	K00993	ethanolaminephosphotransferase [EC:2.7.8.1]	Phosphonate and phosphinate metabolism || Glycerophospholipid metabolism || Ether lipid metabolism	2.7.8.1	B3MGZ2	KOG2877	sn-1,2-diacylglycerol ethanolamine- and cholinephosphotranferases	Lipid transport and metabolism	METABOLISM	_GAP_||PF01066	_GAP_||CDP-alcohol phosphatidyltransferase			DappuP60250-scaffold_88Dappu1		nuclear	0	0.002266	0	0.00255
contig_1049675_1031_1748_+	clust_1175	Eukaryota	Eukaryota;Alveolata;Dinophyta;Dinophyceae;Dinophyceae_X;Dinophyceae_XX;Crypthecodinium;Crypthecodinium cohnii Seligo	Dinophyta	pti:PHATRDRAFT_33864	hypothetical protein; K00993 ethanolaminephosphotransferase [EC:2.7.8.1]	pti01100||pti00565||pti00564	K00993	ethanolaminephosphotransferase [EC:2.7.8.1]	Phosphonate and phosphinate metabolism || Glycerophospholipid metabolism || Ether lipid metabolism	2.7.8.1	B7FU30	KOG2877	sn-1,2-diacylglycerol ethanolamine- and cholinephosphotranferases	Lipid transport and metabolism	METABOLISM	PF01066||_GAP_	CDP-alcohol phosphatidyltransferase||_GAP_			CAMPEP_0193865914-CAMNT_0038422795	PF01066.16: CDP-alcohol phosphatidyltransferase	nuclear	0.000124	0.00041	0	0
contig_1076566_1_593_+	clust_34165	Eukaryota	Eukaryota;Opisthokonta;Metazoa;Arthropoda;Crustacea;Branchiopoda;Daphnia;Daphnia pulex	Opisthokonta	phu:Phum_PHUM456100	Selenoprotein I, putative (EC:2.7.8.1); K00993 ethanolaminephosphotransferase [EC:2.7.8.1]	phu00564||phu01100||phu00565	K00993	ethanolaminephosphotransferase [EC:2.7.8.1]	Phosphonate and phosphinate metabolism || Glycerophospholipid metabolism || Ether lipid metabolism	2.7.8.1	E0VUV8									DappuP301943-scaffold_15Dappu1		nuclear	0.002629	0	0	0
contig_1084924_1_208_-	clust_1175	Eukaryota	Eukaryota;Stramenopiles;Stramenopiles_X;Bacillariophyta;Bacillariophyta_X;Raphid-pennate;Fragilariopsis;Fragilariopsis cylindrus	Fragilariopsis	tps:THAPS_6716	hypothetical protein; K00993 ethanolaminephosphotransferase [EC:2.7.8.1]	tps01100||tps00564||tps00565	K00993	ethanolaminephosphotransferase [EC:2.7.8.1]	Phosphonate and phosphinate metabolism || Glycerophospholipid metabolism || Ether lipid metabolism	2.7.8.1	B5YPA9									e_gw1.2.788.1-Fracy_scaffold_2		nuclear	0.000505	0.001408	0	0.000546
contig_1145700_151_540_-	clust_1175	Eukaryota	Eukaryota;Archaeplastida;Chlorophyta;Prasinophyceae;Prasinophyceae_X;Prasinophyceae_XX;Prasinophyceae_XXX;Prasinophyceae RCC701	Chlorophyta	dan:Dana_GF22846	GF22846 gene product from transcript GF22846-RA; K00993 ethanolaminephosphotransferase [EC:2.7.8.1]	dan00565||dan01100||dan00564	K00993	ethanolaminephosphotransferase [EC:2.7.8.1]	Phosphonate and phosphinate metabolism || Glycerophospholipid metabolism || Ether lipid metabolism	2.7.8.1	B3MV20	KOG2877	sn-1,2-diacylglycerol ethanolamine- and cholinephosphotranferases	Lipid transport and metabolism	METABOLISM	PF01066	CDP-alcohol phosphatidyltransferase			CAMPEP_0198453252-CAMNT_0044176729	PF01066.16: CDP-alcohol phosphatidyltransferase	nuclear	0.158495	0.144866	0.059435	0
contig_1146070_112_1005_+	clust_1175	Eukaryota	Eukaryota;Stramenopiles;Stramenopiles_X;Oomyceta;Oomyceta_X;Oomyceta_XX;Hyaloperonospora;Hyaloperonospora arabidopsidis Emoy2	Other Stramenopiles	tps:THAPS_6716	hypothetical protein; K00993 ethanolaminephosphotransferase [EC:2.7.8.1]	tps01100||tps00564||tps00565	K00993	ethanolaminephosphotransferase [EC:2.7.8.1]	Phosphonate and phosphinate metabolism || Glycerophospholipid metabolism || Ether lipid metabolism	2.7.8.1	B5YPA9	KOG2877	sn-1,2-diacylglycerol ethanolamine- and cholinephosphotranferases	Lipid transport and metabolism	METABOLISM	_GAP_||PF01066||_GAP_	_GAP_||CDP-alcohol phosphatidyltransferase||_GAP_			SPRG_19068T0-sparaCBS22365	hypothetical protein	nuclear	0.009025	0	0	0
contig_1148999_1_1014_+	clust_1175	Eukaryota	Eukaryota;Stramenopiles;Stramenopiles_X;Bacillariophyta;Bacillariophyta_X;Raphid-pennate;Fragilariopsis;Fragilariopsis cylindrus	Fragilariopsis	pti:PHATRDRAFT_37086	hypothetical protein; K00993 ethanolaminephosphotransferase [EC:2.7.8.1]	pti01100||pti00565||pti00564	K00993	ethanolaminephosphotransferase [EC:2.7.8.1]	Phosphonate and phosphinate metabolism || Glycerophospholipid metabolism || Ether lipid metabolism	2.7.8.1	B7G235	KOG2877	sn-1,2-diacylglycerol ethanolamine- and cholinephosphotranferases	Lipid transport and metabolism	METABOLISM	_GAP_||PF01066	_GAP_||CDP-alcohol phosphatidyltransferase			gw1.23.374.1-Fracy_scaffold_23		nuclear	0	0.007745	0	0
contig_1238361_1_144_+	clust_1175	Eukaryota	Eukaryota;Stramenopiles;Stramenopiles_X;Bacillariophyta;Bacillariophyta_X;Raphid-pennate;Fragilariopsis;Fragilariopsis cylindrus	Fragilariopsis	tps:THAPS_6716	hypothetical protein; K00993 ethanolaminephosphotransferase [EC:2.7.8.1]	tps01100||tps00564||tps00565	K00993	ethanolaminephosphotransferase [EC:2.7.8.1]	Phosphonate and phosphinate metabolism || Glycerophospholipid metabolism || Ether lipid metabolism	2.7.8.1	B5YPA9									e_gw1.2.788.1-Fracy_scaffold_2		nuclear	0	0.001056	0.00093	0
contig_1276517_124_1017_-	clust_1175	Eukaryota	Eukaryota;Stramenopiles;Stramenopiles_X;Bacillariophyta;Bacillariophyta_X;Raphid-pennate;Pseudo-nitzschia;Pseudo-nitzschia arenysensis	Pseudo-nitzschia	tps:THAPS_6716	hypothetical protein; K00993 ethanolaminephosphotransferase [EC:2.7.8.1]	tps01100||tps00564||tps00565	K00993	ethanolaminephosphotransferase [EC:2.7.8.1]	Phosphonate and phosphinate metabolism || Glycerophospholipid metabolism || Ether lipid metabolism	2.7.8.1	B5YPA9	KOG2877	sn-1,2-diacylglycerol ethanolamine- and cholinephosphotranferases	Lipid transport and metabolism	METABOLISM	PF01066||_GAP_	CDP-alcohol phosphatidyltransferase||_GAP_			CAMPEP_0116088522-CAMNT_0003579609	PF01066.16: CDP-alcohol phosphatidyltransferase	nuclear	0	0.006237	0	0
contig_1285726_1065_1406_+	clust_36572	Eukaryota	Eukaryota;Opisthokonta;Metazoa;Arthropoda;Chelicerata;Arachnida;Ixodes;Ixodes scapularis	Opisthokonta	isc:IscW_ISCW005628	sn-1,2-diacylglycerol ethanolamine- and cholinephosphotranferase, putative (EC:2.7.8.2); K00993 ethanolaminephosphotransferase [EC:2.7.8.1]	isc00565||isc00564||isc01100	K00993	ethanolaminephosphotransferase [EC:2.7.8.1]	Phosphonate and phosphinate metabolism || Glycerophospholipid metabolism || Ether lipid metabolism	2.7.8.1	B7PMX3	KOG2877	sn-1,2-diacylglycerol ethanolamine- and cholinephosphotranferases	Lipid transport and metabolism	METABOLISM					ISCW005628-PA-DS749327IscaW1	sn-1,2-diacylglycerol ethanolamine- and cholinephosphotranferase, putative	nuclear	0.000657	0	0.001261	0
contig_1315425_1_767_+	clust_1175	Eukaryota	Eukaryota;Stramenopiles;Stramenopiles_X;Bacillariophyta;Bacillariophyta_X;Raphid-pennate;Fragilariopsis;Fragilariopsis cylindrus	Fragilariopsis	tps:THAPS_6716	hypothetical protein; K00993 ethanolaminephosphotransferase [EC:2.7.8.1]	tps01100||tps00564||tps00565	K00993	ethanolaminephosphotransferase [EC:2.7.8.1]	Phosphonate and phosphinate metabolism || Glycerophospholipid metabolism || Ether lipid metabolism	2.7.8.1	B5YPA9	KOG2877	sn-1,2-diacylglycerol ethanolamine- and cholinephosphotranferases	Lipid transport and metabolism	METABOLISM	PF01066||_GAP_	CDP-alcohol phosphatidyltransferase||_GAP_			CAMPEP_0199351314-CAMNT_0045109207	PF01066.16: CDP-alcohol phosphatidyltransferase	nuclear	0.00101	0	0	0
contig_1337174_217_1026_+	clust_1175	Eukaryota	Eukaryota;Stramenopiles;Stramenopiles_X;Bacillariophyta;Bacillariophyta_X;Polar-centric-Mediophyceae;Chaetoceros;Chaetoceros affinis CCMP159	Diatom	tps:THAPS_6716	hypothetical protein; K00993 ethanolaminephosphotransferase [EC:2.7.8.1]	tps01100||tps00564||tps00565	K00993	ethanolaminephosphotransferase [EC:2.7.8.1]	Phosphonate and phosphinate metabolism || Glycerophospholipid metabolism || Ether lipid metabolism	2.7.8.1	B5YPA9	KOG2877	sn-1,2-diacylglycerol ethanolamine- and cholinephosphotranferases	Lipid transport and metabolism	METABOLISM	_GAP_||PF01066||_GAP_	_GAP_||CDP-alcohol phosphatidyltransferase||_GAP_			CAMPEP_0195523504-CAMNT_0040653519	PF01066.16: CDP-alcohol phosphatidyltransferase	nuclear	0.001009	0	0.000407	0.000575
contig_1360857_653_1072_-	clust_1175	Eukaryota	Eukaryota;Alveolata;Ciliophora;Spirotrichea;Choreotrichia;Ptychocylididae;Favella;Favella ehrenbergii, Strain Fehren 1	Ciliophora	spo:SPAC22A12.10	diacylglycerol cholinephosphotranferase/diacylglycerol ethanolaminesphotranferase (predicted) (EC:2.7.8.1 2.7.8.2); K00993 ethanolaminephosphotransferase [EC:2.7.8.1]	spo00564||spo00565||spo01100	K00993	ethanolaminephosphotransferase [EC:2.7.8.1]	Phosphonate and phosphinate metabolism || Glycerophospholipid metabolism || Ether lipid metabolism	2.7.8.1	O13901	KOG2877	sn-1,2-diacylglycerol ethanolamine- and cholinephosphotranferases	Lipid transport and metabolism	METABOLISM	PF01066	CDP-alcohol phosphatidyltransferase			CAMPEP_0170457842-CAMNT_0010721757	PF01066.16: CDP-alcohol phosphatidyltransferase	nuclear	0.000115	0	0	0
contig_286838_1_400_-	clust_1175	Eukaryota	Eukaryota;Stramenopiles;Stramenopiles_X;Bacillariophyta;Bacillariophyta_X;Raphid-pennate;Fragilariopsis;Fragilariopsis cylindrus	Fragilariopsis	pti:PHATRDRAFT_33864	hypothetical protein; K00993 ethanolaminephosphotransferase [EC:2.7.8.1]	pti01100||pti00565||pti00564	K00993	ethanolaminephosphotransferase [EC:2.7.8.1]	Phosphonate and phosphinate metabolism || Glycerophospholipid metabolism || Ether lipid metabolism	2.7.8.1	B7FU30	KOG2877	sn-1,2-diacylglycerol ethanolamine- and cholinephosphotranferases	Lipid transport and metabolism	METABOLISM	PF01066	CDP-alcohol phosphatidyltransferase			e_gw1.2.788.1-Fracy_scaffold_2		nuclear	0.00101	0	0	0
contig_289121_332_943_-	clust_1175	Eukaryota	Eukaryota;Stramenopiles;Stramenopiles_X;Bacillariophyta;Bacillariophyta_X;Polar-centric-Mediophyceae;Odontella;Odontella aurita	Diatom	tps:THAPSDRAFT_6504	hypothetical protein; K00993 ethanolaminephosphotransferase [EC:2.7.8.1]	tps01100||tps00564||tps00565	K00993	ethanolaminephosphotransferase [EC:2.7.8.1]	Phosphonate and phosphinate metabolism || Glycerophospholipid metabolism || Ether lipid metabolism	2.7.8.1	B8C4I2									CAMPEP_0197466556-CAMNT_0043002605	PF01066.16: CDP-alcohol phosphatidyltransferase	nuclear	0	0.00542	0.001627	0
contig_289121_952_1662_-	clust_1175	Eukaryota	Eukaryota;Stramenopiles;Stramenopiles_X;Bacillariophyta;Bacillariophyta_X;Polar-centric-Mediophyceae;Eucampia;Eucampia antarctica	Diatom	pti:PHATRDRAFT_37086	hypothetical protein; K00993 ethanolaminephosphotransferase [EC:2.7.8.1]	pti01100||pti00565||pti00564	K00993	ethanolaminephosphotransferase [EC:2.7.8.1]	Phosphonate and phosphinate metabolism || Glycerophospholipid metabolism || Ether lipid metabolism	2.7.8.1	B7G235	KOG2877	sn-1,2-diacylglycerol ethanolamine- and cholinephosphotranferases	Lipid transport and metabolism	METABOLISM	_GAP_||PF01066	_GAP_||CDP-alcohol phosphatidyltransferase			CAMPEP_0197840170-CAMNT_0043449733	PF01066.16: CDP-alcohol phosphatidyltransferase	nuclear	0	0.000159	0	0
contig_326438_1_935_+	clust_1175	Eukaryota	Eukaryota;Alveolata;Dinophyta;Dinophyceae;Dinophyceae_X;Dinophyceae_XX;Karenia;Karenia brevis CCMP2229	Dinophyta	tps:THAPS_6716	hypothetical protein; K00993 ethanolaminephosphotransferase [EC:2.7.8.1]	tps01100||tps00564||tps00565	K00993	ethanolaminephosphotransferase [EC:2.7.8.1]	Phosphonate and phosphinate metabolism || Glycerophospholipid metabolism || Ether lipid metabolism	2.7.8.1	B5YPA9	KOG2877	sn-1,2-diacylglycerol ethanolamine- and cholinephosphotranferases	Lipid transport and metabolism	METABOLISM	PF01066||_GAP_	CDP-alcohol phosphatidyltransferase||_GAP_			CAMPEP_0188899248-CAMNT_0032379277	PF01066.16: CDP-alcohol phosphatidyltransferase	nuclear	0	0.000137	0	0
contig_440469_986_1186_-	clust_1175	Eukaryota	Eukaryota;Alveolata;Ciliophora;Spirotrichea;Euplotia;Euplotidae;Euplotes;Euplotes crassus, Strain CT5	Ciliophora	cre:CHLREDRAFT_79396	EPT1; CDP-Ethanolamine:DAG ethanolamine phosphotransferase (EC:2.7.8.2); K00993 ethanolaminephosphotransferase [EC:2.7.8.1]	cre00565||cre00564||cre01100	K00993	ethanolaminephosphotransferase [EC:2.7.8.1]	Phosphonate and phosphinate metabolism || Glycerophospholipid metabolism || Ether lipid metabolism	2.7.8.1	Q6U9W9									CAMPEP_0202893778-CAMNT_0049578227	PF01066.16: CDP-alcohol phosphatidyltransferase	nuclear	0.000691	0.000248	0	0.000149
contig_501471_1_726_-	clust_1175	Eukaryota	Eukaryota;Stramenopiles;Stramenopiles_X;Bacillariophyta;Bacillariophyta_X;Raphid-pennate;Fragilariopsis;Fragilariopsis cylindrus	Fragilariopsis	pti:PHATRDRAFT_33864	hypothetical protein; K00993 ethanolaminephosphotransferase [EC:2.7.8.1]	pti01100||pti00565||pti00564	K00993	ethanolaminephosphotransferase [EC:2.7.8.1]	Phosphonate and phosphinate metabolism || Glycerophospholipid metabolism || Ether lipid metabolism	2.7.8.1	B7FU30	KOG2877	sn-1,2-diacylglycerol ethanolamine- and cholinephosphotranferases	Lipid transport and metabolism	METABOLISM	_GAP_||PF01066	_GAP_||CDP-alcohol phosphatidyltransferase			e_gw1.2.788.1-Fracy_scaffold_2		nuclear	0	0.000704	0	0
contig_599614_1_1000_-	clust_1175	Eukaryota	Eukaryota;Stramenopiles;Stramenopiles_X;Bacillariophyta;Bacillariophyta_X;Polar-centric-Mediophyceae;Chaetoceros;Chaetoceros , Strain UNC1202	Diatom	pti:PHATRDRAFT_37086	hypothetical protein; K00993 ethanolaminephosphotransferase [EC:2.7.8.1]	pti01100||pti00565||pti00564	K00993	ethanolaminephosphotransferase [EC:2.7.8.1]	Phosphonate and phosphinate metabolism || Glycerophospholipid metabolism || Ether lipid metabolism	2.7.8.1	B7G235	KOG2877	sn-1,2-diacylglycerol ethanolamine- and cholinephosphotranferases	Lipid transport and metabolism	METABOLISM	PF01066||_GAP_	CDP-alcohol phosphatidyltransferase||_GAP_			contig_4139_4336_5574-ChaeIllumina		nuclear	0.004541	0	0	0.002492
contig_601010_315_914_-	clust_36572	Eukaryota	Eukaryota;Opisthokonta;Metazoa;Arthropoda;Chelicerata;Arachnida;Ixodes;Ixodes scapularis	Opisthokonta	isc:IscW_ISCW005628	sn-1,2-diacylglycerol ethanolamine- and cholinephosphotranferase, putative (EC:2.7.8.2); K00993 ethanolaminephosphotransferase [EC:2.7.8.1]	isc00565||isc00564||isc01100	K00993	ethanolaminephosphotransferase [EC:2.7.8.1]	Phosphonate and phosphinate metabolism || Glycerophospholipid metabolism || Ether lipid metabolism	2.7.8.1	B7PMX3	KOG2877	sn-1,2-diacylglycerol ethanolamine- and cholinephosphotranferases	Lipid transport and metabolism	METABOLISM					FBpp0086818-2RBDGP5	bb in a boxcar (bbc) [Source:RefSeq DNA;Acc:NM_137033]	nuclear	0.002629	0	0	0
contig_619544_149_976_-	clust_1175	Eukaryota	Eukaryota;Stramenopiles;Stramenopiles_X;Bacillariophyta;Bacillariophyta_X;Polar-centric-Mediophyceae;Chaetoceros;Chaetoceros , Strain UNC1202	Diatom	tps:THAPS_6716	hypothetical protein; K00993 ethanolaminephosphotransferase [EC:2.7.8.1]	tps01100||tps00564||tps00565	K00993	ethanolaminephosphotransferase [EC:2.7.8.1]	Phosphonate and phosphinate metabolism || Glycerophospholipid metabolism || Ether lipid metabolism	2.7.8.1	B5YPA9									CAMPEP_0119443114-CAMNT_0007470419	PF01066.16: CDP-alcohol phosphatidyltransferase	nuclear	0.000252	0.000159	0	0.000192
contig_619544_982_1488_-	clust_1175	Eukaryota	Eukaryota;Stramenopiles;Stramenopiles_X;Bacillariophyta;Bacillariophyta_X;Polar-centric-Mediophyceae;Chaetoceros;Chaetoceros debilis, Strain MM31A-1	Diatom	tps:THAPS_6716	hypothetical protein; K00993 ethanolaminephosphotransferase [EC:2.7.8.1]	tps01100||tps00564||tps00565	K00993	ethanolaminephosphotransferase [EC:2.7.8.1]	Phosphonate and phosphinate metabolism || Glycerophospholipid metabolism || Ether lipid metabolism	2.7.8.1	B5YPA9	KOG2877	sn-1,2-diacylglycerol ethanolamine- and cholinephosphotranferases	Lipid transport and metabolism	METABOLISM	_GAP_||PF01066	_GAP_||CDP-alcohol phosphatidyltransferase			CAMPEP_0195523504-CAMNT_0040653519	PF01066.16: CDP-alcohol phosphatidyltransferase	nuclear	0	0.000638	0	0.000383
contig_633923_70_813_-	clust_1175	Eukaryota	Eukaryota;Stramenopiles;Stramenopiles_X;Bacillariophyta;Bacillariophyta_X;Raphid-pennate;Pseudo-nitzschia;Pseudo-nitzschia arenysensis	Pseudo-nitzschia	tps:THAPS_6716	hypothetical protein; K00993 ethanolaminephosphotransferase [EC:2.7.8.1]	tps01100||tps00564||tps00565	K00993	ethanolaminephosphotransferase [EC:2.7.8.1]	Phosphonate and phosphinate metabolism || Glycerophospholipid metabolism || Ether lipid metabolism	2.7.8.1	B5YPA9									CAMPEP_0116127498-CAMNT_0003621599	PF01066.16: CDP-alcohol phosphatidyltransferase	nuclear	0.001325	0.008732	0	0.005759
contig_664633_1_657_-	clust_1175	Eukaryota	Eukaryota;Stramenopiles;Stramenopiles_X;Bacillariophyta;Bacillariophyta_X;Polar-centric-Mediophyceae;Chaetoceros;Chaetoceros dichaeta, Strain CCMP1751	Diatom	tps:THAPS_6716	hypothetical protein; K00993 ethanolaminephosphotransferase [EC:2.7.8.1]	tps01100||tps00564||tps00565	K00993	ethanolaminephosphotransferase [EC:2.7.8.1]	Phosphonate and phosphinate metabolism || Glycerophospholipid metabolism || Ether lipid metabolism	2.7.8.1	B5YPA9									CAMPEP_0198248890-CAMNT_0043933381	PF01066.16: CDP-alcohol phosphatidyltransferase	nuclear	0	0.000159	0	0
contig_717019_126_1040_-	clust_28322	Eukaryota	Eukaryota;Alveolata;Dinophyta;Dinophyceae;Dinophyceae_X;Dinophyceae_XX;Pyrodinium;Pyrodinium bahamense	Dinophyta	pvx:PVX_114515	ethanolaminephosphotransferase; K00993 ethanolaminephosphotransferase [EC:2.7.8.1]	pvx00565||pvx00564||pvx01100	K00993	ethanolaminephosphotransferase [EC:2.7.8.1]	Phosphonate and phosphinate metabolism || Glycerophospholipid metabolism || Ether lipid metabolism	2.7.8.1	A5K2B4	KOG2877	sn-1,2-diacylglycerol ethanolamine- and cholinephosphotranferases	Lipid transport and metabolism	METABOLISM	PF01066||_GAP_	CDP-alcohol phosphatidyltransferase||_GAP_			CAMPEP_0179100354-CAMNT_0020798175	PF01066.16: CDP-alcohol phosphatidyltransferase	nuclear	0.001487	0	0.000371	0
contig_718431_1_438_+	clust_1175	Eukaryota	Eukaryota;Stramenopiles;Stramenopiles_X;Bacillariophyta;Bacillariophyta_X;Raphid-pennate;Fragilariopsis;Fragilariopsis cylindrus	Fragilariopsis	tps:THAPSDRAFT_6504	hypothetical protein; K00993 ethanolaminephosphotransferase [EC:2.7.8.1]	tps01100||tps00564||tps00565	K00993	ethanolaminephosphotransferase [EC:2.7.8.1]	Phosphonate and phosphinate metabolism || Glycerophospholipid metabolism || Ether lipid metabolism	2.7.8.1	B8C4I2									gw1.101.52.1-Fracy_scaffold_101		nuclear	0.005048	0.003873	0	0
contig_865690_1_377_+	clust_1175	Eukaryota	Eukaryota;Stramenopiles;Stramenopiles_X;Bacillariophyta;Bacillariophyta_X;Raphid-pennate;Fragilariopsis;Fragilariopsis cylindrus	Fragilariopsis	tps:THAPS_6716	hypothetical protein; K00993 ethanolaminephosphotransferase [EC:2.7.8.1]	tps01100||tps00564||tps00565	K00993	ethanolaminephosphotransferase [EC:2.7.8.1]	Phosphonate and phosphinate metabolism || Glycerophospholipid metabolism || Ether lipid metabolism	2.7.8.1	B5YPA9									e_gw1.2.788.1-Fracy_scaffold_2		nuclear	0.000505	0	0	0
contig_897866_1_852_+	clust_28322	Eukaryota	Eukaryota;Alveolata;Dinophyta;Dinophyceae;Dinophyceae_X;Dinophyceae_XX;Pyrodinium;Pyrodinium bahamense	Dinophyta	ddi:DDB_G0278947	captB; CDP-alcohol phosphatidyltransferase; K00993 ethanolaminephosphotransferase [EC:2.7.8.1]	ddi01100||ddi00564||ddi00565	K00993	ethanolaminephosphotransferase [EC:2.7.8.1]	Phosphonate and phosphinate metabolism || Glycerophospholipid metabolism || Ether lipid metabolism	2.7.8.1	Q54XM0					PF01066||_GAP_	CDP-alcohol phosphatidyltransferase||_GAP_			CAMPEP_0179100354-CAMNT_0020798175	PF01066.16: CDP-alcohol phosphatidyltransferase	nuclear	0.000248	0	0	0
